# Supplementary material for: Knowledge and intentions to use fertility preservation among urban Chinese cancer patients: A study from Hong Kong
Source: PLoS One. 2024 Sep 11;19(9):e0307715. doi: 10.1371/journal.pone.0307715 (PMC11389933; doi:10.1371/journal.pone.0307715)
Supplement: S1 File — (CSV) [file pone.0307715.s005.csv]

q01 Sex	q02 Marital status	q03 Education	q04 Employment status	q04 Occupation	q05 Religion	q06 Number of biological children	q08 Monthly household income (in USD)	q10 Type of health insurance	q11 Age group (in years)	q12_1 Spouse/partner age	q12_2 Spouse/partner age (binary)	q15 I have had cancer	q15b_1 Type of cancer (primary)	q15b_1 Type of cancer (merged)	q15c Cancer stage at diagnosis	q15d Treatment received (surgery)	q15d Treatment received (radiotherapy)	q15d Treatment received (chemotherapy)	q15d Treatment received (others)	q16a Consider FP if cancer 1/3 chance of causing infertility	q16b Consider FP if cancer About 20% chance of causing infertility	q16c Consider FP if cancer < 5% chance of causing infertility	q17a Factor FP decision- Your age	q17b Factor FP decision- Time available before start of cancer treatment	q17c Factor FP decision- Type of cancer	q17d Factor FP decision- Prognosis of cancer condition	q17e Factor FP decision- Financial resources available	q17f Factor FP decision- Desire to have children	q17g Factor FP decision- Marital status	q17h Factor FP decision- Cost	q17i Factor FP decision- Religion	q17j Factor FP decision- Others	q18a Heard tx (Fertility-sparing surgeries)	q18b Heard tx (Radiation shielding)	q18c Heard tx (Sperm freezing)	q18d Heard tx (Oocyte freezing)	q18e Heard tx (Embryo freezing)	q18f Heard tx (Ovarian/testicular tissue freezing)	q19 Where did you first learn about treatments for preserving fertility?	q22a Consider FP if tx 1/3 chance of causing infertility	q22b Consider FP if tx About 20% chance of causing infertility	q22c Consider FP if tx < 5% chance of causing infertility	q25 Most important factor that influences decision to seek FP	q26 My family thinks it is a good idea to preserve fertility	q27 Childbirth plays an important role in my culture	q28 Intention to seek more FP information	q29 Intention to have FP services	q30a Hinder FP- Lack of money/financial support	q30b Hinder FP- Desire to avoid additional FP-related surgery
Male	Married/Co-habitating	Post-Secondary/Tertiary	Employed	Employed	Protestant	1	>=5,096 USD	Private/Both	45-54	35-44	<45	Yes	Other solid tumours	Other solid tumours	0-1	No	No	No	0	Yes	Yes	Yes	Yes	No	No	No	Yes	Yes	Yes	Yes	No	No	No	No	Yes	Yes	No	No	Internet searches	Yes	Yes	Yes	Desire to have children	Yes	Unsure	Yes	Yes	No	No
Female	Married/Co-habitating	Up to Secondary	Employed	Employed	No Religion	0	<2,548 USD	None	45-54	45-54	>=45	Yes	Breast	Other solid tumours	2	No	No	No	1	No	No	No	Yes	Yes	Yes	No	Yes	No	No	Yes	No	No	No	No	Yes	Yes	No	No	Media/news/newspapers/magazines	No	No	No	Desire to have children	Unsure	No	No	No	Yes	Yes
Female	Married/Co-habitating	Post-Secondary/Tertiary	Unemployed	Housewife	No Religion	>=2	>=5,096 USD	None	45-54	45-54	>=45	Yes	Reproductive	Reproductive	4	No	No	No	0	Yes	Yes	Yes	Yes	Yes	Yes	Yes	Yes	Yes	Yes	Yes	No	No	No	No	No	No	No	No	Others	Yes	Yes	Yes	Desire to have children	Unsure	Yes	No	No	No	No
Female	Single	Post-Secondary/Tertiary	Employed	Employed	No Religion	0	<2,548 USD	Public	35-44	N/A	N/A	Yes	Breast	Other solid tumours	3	No	No	No	0	Yes	Yes	Yes	Yes	Yes	Yes	Yes	Yes	Yes	Yes	Yes	No	No	No	No	Yes	Yes	Yes	Yes	Doctors/nurses	Yes	No	No	Time available before start of cancer treatment	Unsure	No	No	No	Yes	Yes
Female	Married/Co-habitating	Post-Secondary/Tertiary	Unemployed	Housewife	No Religion	1	>=5,096 USD	None	45-54	45-54	>=45	Yes	Reproductive	Reproductive	0-1	No	No	No	0	Yes	Yes	Yes	Yes	Yes	Yes	Yes	Yes	Yes	Yes	Yes	No	No	Yes	No	Yes	Yes	No	No	Media/news/newspapers/magazines	Yes	Yes	Yes	Type of cancer	Unsure	Unsure	No	No	Yes	Yes
Male	Single	Post-Secondary/Tertiary	Unemployed	Unemployed/Student	No Religion	0	<2,548 USD	None	35-44	N/A	N/A	Yes	Other solid tumours	Other solid tumours	4	No	No	No	0	No	No	No	Yes	No	Yes	No	Yes	No	No	Yes	No	No	Yes	No	Yes	Yes	Yes	No	Internet searches	No	No	Yes	Your age	Unsure	Unsure	No	No	Yes	No
Female	Single	Up to Secondary	Unemployed	Unemployed/Student	No Religion	0	<2,548 USD	None	45-54	N/A	N/A	Yes	Breast	Other solid tumours	0-1	No	No	No	0	Yes	Yes	Yes	Yes	Yes	Yes	Yes	Yes	Yes	Yes	Yes	No	No	No	No	Yes	Yes	Yes	No	Media/news/newspapers/magazines	Yes	Yes	Yes	Desire to have children	Unsure	Unsure	No	No	Yes	Yes
Female	Divorced/Separated/Widowed	Up to Secondary	Employed	Employed	Buddhism	>=2	2,548-5,095 USD	Private/Both	45-54	N/A	N/A	Yes	Breast	Other solid tumours	3	No	No	No	0	Yes	Yes	No	Yes	Yes	Yes	Yes	Yes	Yes	Yes	Yes	No	No	No	No	Yes	Yes	No	No	Doctors/nurses	Yes	Yes	No	Your age	Yes	Yes	No	No	Yes	No
Female	Married/Co-habitating	Post-Secondary/Tertiary	Employed	Employed	No Religion	0	2,548-5,095 USD	Private/Both	35-44	35-44	<45	Yes	Breast	Other solid tumours	0-1	No	No	No	1	Yes	Yes	Yes	Yes	Yes	No	Yes	Yes	Yes	Yes	Yes	No	Yes	Yes	No	Yes	Yes	Yes	Yes	Doctors/nurses	Yes	Yes	Yes	Desire to have children	Yes	Unsure	No	No	No	Yes
Female	Divorced/Separated/Widowed	Up to Secondary	Unemployed	Housewife	No Religion	1	2,548-5,095 USD	None	35-44	N/A	N/A	Yes	Breast	Other solid tumours	4	No	No	No	1	Yes	Yes	Yes	No	Yes	Yes	Yes	Yes	No	No	Yes	No	Yes	Yes	No	Yes	Yes	Yes	No	Doctors/nurses	Yes	Yes	Yes	Type of cancer	No	No	No	No	Yes	Yes
Female	Married/Co-habitating	Up to Secondary	Employed	Employed	No Religion	>=2	<2,548 USD	Private/Both	45-54	>=55	>=45	Yes	Breast	Other solid tumours	3	No	No	No	0	No	Yes	Yes	Yes	Yes	Yes	Yes	Yes	Yes	Yes	Yes	No	No	No	No	Yes	Yes	Yes	No	Media/news/newspapers/magazines	Yes	Yes	Yes	Type of cancer	Unsure	Yes	No	No	Yes	No
Female	Married/Co-habitating	Up to Secondary	Employed	Employed	No Religion	1	2,548-5,095 USD	None	45-54	>=55	>=45	Yes	Breast	Other solid tumours	2	No	No	No	0	Yes	Yes	Yes	Yes	Yes	Yes	Yes	Yes	Yes	Yes	Yes	No	Yes	No	No	Yes	Yes	Yes	No	Internet searches	Yes	Yes	Yes	Financial resources available	Yes	Yes	No	No	Yes	Yes
Female	Divorced/Separated/Widowed	Post-Secondary/Tertiary	Unemployed	Housewife	Buddhism	1	<2,548 USD	None	35-44	N/A	N/A	Yes	Breast	Other solid tumours	2	No	No	No	0	Yes	Yes	Yes	Yes	Yes	Yes	Yes	Yes	Yes	Yes	Yes	No	Yes	No	No	Yes	Yes	Yes	No	Friends/relatives	Yes	Yes	Yes	Cost	Yes	Yes	Yes	No	Yes	No
Male	Single	Post-Secondary/Tertiary	Employed	Employed	No Religion	0	2,548-5,095 USD	Public	35-44	N/A	N/A	Yes	Other solid tumours	Other solid tumours	0-1	No	No	No	0	Yes	Yes	No	Yes	Yes	Yes	Yes	Yes	Yes	Yes	Yes	No	No	No	No	No	Yes	No	Yes	Media/news/newspapers/magazines	Yes	Yes	Yes	Your age	Unsure	Yes	Yes	No	Yes	No
Female	Divorced/Separated/Widowed	Post-Secondary/Tertiary	Unemployed	Housewife	Buddhism	1	<2,548 USD	None	35-44	N/A	N/A	Yes	Breast	Other solid tumours	2	No	No	No	0	Yes	Yes	Yes	Yes	Yes	Yes	Yes	Yes	Yes	Yes	Yes	No	Yes	No	No	Yes	Yes	Yes	No	Friends/relatives	Yes	Yes	Yes	Cost	Yes	Yes	Yes	No	Yes	No
Female	Married/Co-habitating	Up to Secondary	Unemployed	Housewife	No Religion	0	2,548-5,095 USD	Private/Both	45-54	45-54	>=45	Yes	Other solid tumours	Other solid tumours	0-1	No	No	No	0	No	No	No	No	No	No	No	No	No	Yes	No	No	No	No	No	No	No	No	No	Media/news/newspapers/magazines	No	No	No	Your age	Unsure	Unsure	No	No	Yes	No
Female	Married/Co-habitating	Up to Secondary	Employed	Employed	No Religion	1	2,548-5,095 USD	Private/Both	45-54	>=55	>=45	Yes	Breast	Other solid tumours	3	No	No	No	0	No	No	No	Yes	Yes	Yes	Yes	Yes	Yes	Yes	Yes	No	No	No	No	Yes	Yes	Yes	No	Internet searches	Yes	No	Yes	Your age	Unsure	Unsure	No	No	Yes	Yes
Female	Single	Post-Secondary/Tertiary	Unemployed	Retired	Protestant	0	2,548-5,095 USD	Private/Both	45-54	N/A	N/A	Yes	Breast	Other solid tumours	0-1	No	No	No	0	No	No	No	Yes	Yes	Yes	Yes	Yes	Yes	Yes	Yes	No	No	No	No	Yes	Yes	Yes	Yes	Internet searches	No	No	No	Your age	Unsure	Unsure	No	No	Yes	Yes
Female	Single	Post-Secondary/Tertiary	Employed	Employed	No Religion	0	<2,548 USD	Public	35-44	N/A	N/A	Yes	Other solid tumours	Other solid tumours	2	No	No	No	0	Yes	Yes	No	Yes	Yes	Yes	No	Yes	Yes	No	Yes	No	No	No	No	Yes	Yes	No	No	Doctors/nurses	Yes	Yes	Yes	Desire to have children	Unsure	No	No	No	Yes	No
Female	Married/Co-habitating	Post-Secondary/Tertiary	Employed	Employed	No Religion	0	2,548-5,095 USD	Private/Both	35-44	35-44	<45	Yes	Breast	Other solid tumours	0-1	No	No	No	1	Yes	Yes	Yes	Yes	Yes	No	Yes	Yes	Yes	Yes	Yes	No	Yes	Yes	No	Yes	Yes	Yes	Yes	Doctors/nurses	Yes	Yes	Yes	Desire to have children	Yes	Unsure	No	No	No	Yes
Female	Married/Co-habitating	Up to Secondary	Unemployed	Housewife	Protestant	>=2	2,548-5,095 USD	Private/Both	45-54	45-54	>=45	Yes	Breast	Other solid tumours	2	No	No	No	0	Yes	Yes	Yes	Yes	Yes	Yes	Yes	Yes	Yes	Yes	Yes	No	No	No	No	Yes	Yes	Yes	Yes	Media/news/newspapers/magazines	Yes	Yes	Yes	Type of cancer	Yes	Yes	No	No	Yes	Yes
Female	Married/Co-habitating	Up to Secondary	Unemployed	Housewife	Protestant	1	<2,548 USD	None	35-44	35-44	<45	Yes	Breast	Other solid tumours	2	No	No	No	0	No	No	No	Yes	Yes	Yes	Yes	Yes	Yes	Yes	Yes	Yes	No	Yes	Yes	Yes	Yes	Yes	Yes	Media/news/newspapers/magazines	Yes	Yes	Yes	Your age	Unsure	Unsure	No	No	Yes	Yes
Female	Married/Co-habitating	Up to Secondary	Unemployed	Housewife	No Religion	0	2,548-5,095 USD	None	45-54	45-54	>=45	Yes	Other solid tumours	Other solid tumours	2	No	No	No	0	No	No	Yes	Yes	No	No	No	No	No	No	Yes	No	No	No	No	Yes	Yes	No	No	Internet searches	No	No	Yes	Your age	Unsure	No	No	No	Yes	No
Male	Single	Post-Secondary/Tertiary	Employed	Employed	No Religion	0	>=5,096 USD	Public	45-54	N/A	N/A	Yes	Other solid tumours	Other solid tumours	4	No	No	No	0	Yes	No	No	Yes	Yes	Yes	No	Yes	Yes	No	No	No	No	No	No	Yes	Yes	Yes	Yes	Media/news/newspapers/magazines	Yes	No	No	Your age	Unsure	Yes	Yes	No	Yes	Yes
Female	Married/Co-habitating	Up to Secondary	Unemployed	Housewife	No Religion	1	>=5,096 USD	Private/Both	45-54	>=55	>=45	Yes	Breast	Other solid tumours	3	No	No	No	0	No	Yes	No	Yes	Yes	Yes	Yes	Yes	Yes	Yes	Yes	No	No	No	No	Yes	Yes	Yes	No	Friends/relatives	No	Yes	No	Desire to have children	Unsure	Yes	No	No	Yes	Yes
Female	Single	Up to Secondary	Unemployed	Unemployed/Student	No Religion	0	2,548-5,095 USD	None	45-54	N/A	N/A	Yes	Blood cancers	Blood cancers	No information/unsure	No	No	No	0	No	No	No	Yes	Yes	Yes	Yes	Yes	No	No	Yes	No	Yes	No	No	Yes	Yes	Yes	No	Media/news/newspapers/magazines	No	No	No	Financial resources available	Unsure	No	No	No	Yes	No
Female	Married/Co-habitating	Up to Secondary	Unemployed	Unemployed/Student	No Religion	>=2	2,548-5,095 USD	Private/Both	45-54	>=55	>=45	Yes	Other solid tumours	Other solid tumours	2	No	No	No	0	No	No	No	Yes	Yes	Yes	Yes	Yes	Yes	Yes	Yes	No	No	No	No	Yes	Yes	Yes	No	Media/news/newspapers/magazines	Yes	Yes	Yes	Financial resources available	Unsure	No	No	No	Yes	Yes
Female	Married/Co-habitating	Up to Secondary	Unemployed	Housewife	Catholic	0	>=5,096 USD	Private/Both	45-54	>=55	>=45	Yes	Breast	Other solid tumours	2	No	No	No	0	No	No	No	Yes	Yes	Yes	Yes	Yes	Yes	Yes	Yes	Yes	No	Yes	No	Yes	Yes	Yes	Yes	Friends/relatives	No	No	No	Financial resources available	Unsure	No	No	No	Yes	Yes
Female	Divorced/Separated/Widowed	Post-Secondary/Tertiary	Employed	Employed	Protestant	0	>=5,096 USD	Public	45-54	N/A	N/A	Yes	Breast	Other solid tumours	2	No	No	No	0	No	No	No	Yes	Yes	Yes	Yes	Yes	Yes	Yes	Yes	No	No	No	No	Yes	Yes	Yes	No	Media/news/newspapers/magazines	Yes	Yes	Yes	Your age	Unsure	No	No	No	Yes	Yes
Female	Married/Co-habitating	Up to Secondary	Unemployed	Housewife	Protestant	0	<2,548 USD	None	35-44	45-54	>=45	Yes	Blood cancers	Blood cancers	4	No	No	No	0	Yes	Yes	No	Yes	Yes	No	No	No	No	Yes	No	Yes	No	Yes	No	Yes	Yes	Yes	No	Media/news/newspapers/magazines	No	No	No	Marital status	No	No	No	No	No	No
Female	Single	Up to Secondary	Employed	Employed	No Religion	0	<2,548 USD	None	45-54	N/A	N/A	Yes	Reproductive	Reproductive	3	No	No	No	0	No	No	No	Yes	Yes	Yes	Yes	Yes	Yes	No	Yes	Yes	No	No	No	Yes	Yes	Yes	Yes	Media/news/newspapers/magazines	Yes	Yes	Yes	Marital status	No	No	No	No	No	No
Female	Single	Up to Secondary	Unemployed	Retired	No Religion	0	<2,548 USD	Private/Both	45-54	N/A	N/A	Yes	Other solid tumours	Other solid tumours	4	No	No	No	0	No	No	No	Yes	Yes	Yes	Yes	Yes	No	Yes	Yes	No	No	No	No	Yes	Yes	Yes	No	Media/news/newspapers/magazines	Yes	Yes	Yes	Type of cancer	Unsure	Unsure	No	No	Yes	Yes
Female	Single	Up to Secondary	Unemployed	Retired	No Religion	0	<2,548 USD	Private/Both	45-54	N/A	N/A	Yes	Other solid tumours	Other solid tumours	4	No	No	No	0	No	No	No	Yes	Yes	Yes	Yes	Yes	No	Yes	Yes	No	No	No	No	Yes	Yes	Yes	No	Media/news/newspapers/magazines	Yes	Yes	Yes	Type of cancer	Unsure	Unsure	No	No	Yes	Yes
Female	Single	Post-Secondary/Tertiary	Employed	Employed	Protestant	0	>=5,096 USD	Private/Both	35-44	N/A	N/A	Yes	Breast	Other solid tumours	2	No	No	No	0	Yes	No	No	Yes	Yes	Yes	Yes	Yes	Yes	Yes	Yes	Yes	No	Yes	No	No	Yes	Yes	Yes	Friends/relatives	Yes	Yes	No	Financial resources available	Yes	Yes	Yes	No	Yes	No
Female	Married/Co-habitating	Up to Secondary	Employed	Employed	Protestant	1	<2,548 USD	Private/Both	45-54	45-54	>=45	Yes	Breast	Other solid tumours	0-1	No	No	No	0	No	No	No	Yes	Yes	Yes	Yes	Yes	Yes	Yes	Yes	No	No	No	No	Yes	Yes	No	No	Others	Yes	Yes	Yes	Your age	Unsure	Unsure	No	No	Yes	Yes
Female	Married/Co-habitating	Up to Secondary	Employed	Employed	No Religion	1	>=5,096 USD	Public	35-44	45-54	>=45	Yes	Breast	Other solid tumours	0-1	No	No	No	0	No	No	No	Yes	Yes	Yes	Yes	Yes	Yes	Yes	Yes	Yes	No	No	No	No	No	No	No	Friends/relatives	Yes	Yes	Yes	Your age	Unsure	Unsure	No	No	No	No
Female	Single	Post-Secondary/Tertiary	Employed	Employed	Protestant	0	>=5,096 USD	Public	45-54	N/A	N/A	Yes	Breast	Other solid tumours	2	No	No	No	1	No	No	No	Yes	Yes	Yes	Yes	Yes	Yes	Yes	Yes	No	No	No	No	Yes	Yes	No	No	Media/news/newspapers/magazines	No	No	No	Your age	Unsure	No	No	No	Yes	Yes
Female	Single	Post-Secondary/Tertiary	Employed	Employed	No Religion	0	>=5,096 USD	Private/Both	35-44	N/A	N/A	Yes	Other solid tumours	Other solid tumours	0-1	No	No	No	0	Yes	Yes	Yes	Yes	Yes	Yes	Yes	Yes	Yes	Yes	Yes	No	No	No	No	Yes	Yes	Yes	No	Media/news/newspapers/magazines	Yes	Yes	Yes	Desire to have children	Unsure	Yes	Yes	No	Yes	Yes
Female	Single	Post-Secondary/Tertiary	Employed	Employed	Protestant	0	>=5,096 USD	Private/Both	35-44	N/A	N/A	Yes	Breast	Other solid tumours	2	No	No	No	0	Yes	No	No	Yes	Yes	Yes	Yes	Yes	Yes	Yes	Yes	Yes	No	Yes	No	No	Yes	Yes	Yes	Friends/relatives	Yes	Yes	No	Financial resources available	Yes	Yes	Yes	No	Yes	No
Female	Divorced/Separated/Widowed	Post-Secondary/Tertiary	Unemployed	Unemployed/Student	No Religion	0	2,548-5,095 USD	Private/Both	45-54	35-44	<45	Yes	Breast	Other solid tumours	0-1	No	No	No	0	Yes	No	No	Yes	No	Yes	Yes	Yes	Yes	No	Yes	Yes	No	Yes	No	Yes	Yes	Yes	No	Media/news/newspapers/magazines	Yes	Yes	Yes	Financial resources available	Unsure	Unsure	No	No	No	No
Female	Married/Co-habitating	Up to Secondary	Unemployed	Housewife	No Religion	1	2,548-5,095 USD	Private/Both	45-54	45-54	>=45	Yes	Breast	Other solid tumours	0-1	No	No	No	0	Yes	Yes	Yes	Yes	Yes	Yes	Yes	Yes	Yes	No	Yes	No	No	Yes	No	Yes	Yes	No	No	Friends/relatives	Yes	Yes	Yes	Your age	Unsure	Yes	No	No	Yes	Yes
Female	Married/Co-habitating	Up to Secondary	Employed	Employed	No Religion	1	>=5,096 USD	Public	35-44	45-54	>=45	Yes	Breast	Other solid tumours	0-1	No	No	No	0	No	No	No	Yes	Yes	Yes	Yes	Yes	Yes	Yes	Yes	Yes	No	No	No	No	No	No	No	Friends/relatives	Yes	Yes	Yes	Your age	Unsure	Unsure	No	No	No	No
Female	Divorced/Separated/Widowed	Up to Secondary	Employed	Employed	No Religion	1	2,548-5,095 USD	Private/Both	45-54	N/A	N/A	Yes	Breast	Other solid tumours	3	No	No	No	0	No	No	No	Yes	Yes	Yes	Yes	Yes	Yes	Yes	Yes	No	No	No	No	Yes	Yes	Yes	No	Media/news/newspapers/magazines	No	No	No	Type of cancer	Unsure	Yes	No	No	Yes	Yes
Female	Single	Post-Secondary/Tertiary	Employed	Employed	Buddhism	0	2,548-5,095 USD	None	18-34	N/A	N/A	Yes	Other solid tumours	Other solid tumours	3	No	No	No	0	No	Yes	Yes	Yes	Yes	Yes	Yes	Yes	Yes	No	Yes	No	No	No	No	Yes	Yes	No	No	Others	Yes	Yes	Yes	Desire to have children	Yes	No	Yes	No	Yes	No
Female	Divorced/Separated/Widowed	Up to Secondary	Unemployed	Housewife	No Religion	>=2	<2,548 USD	None	45-54	N/A	N/A	Yes	Other solid tumours	Other solid tumours	4	No	No	No	0	Yes	Yes	Yes	No	No	Yes	No	Yes	Yes	Yes	Yes	No	No	No	No	Yes	Yes	Yes	Yes	Media/news/newspapers/magazines	Yes	Yes	Yes	Desire to have children	Unsure	No	No	No	Yes	Yes
Female	Married/Co-habitating	Post-Secondary/Tertiary	Employed	Employed	Protestant	0	>=5,096 USD	Public	45-54	45-54	>=45	Yes	Reproductive	Reproductive	3	No	No	No	0	No	No	Yes	Yes	Yes	Yes	Yes	Yes	Yes	Yes	Yes	No	No	No	No	Yes	Yes	No	No	Internet searches	No	No	Yes	Desire to have children	Unsure	Yes	No	No	Yes	No
Female	Married/Co-habitating	Post-Secondary/Tertiary	Unemployed	Housewife	Protestant	0	>=5,096 USD	Private/Both	45-54	N/A	N/A	Yes	Breast	Other solid tumours	2	No	No	No	1	No	No	Yes	Yes	Yes	Yes	Yes	Yes	No	Yes	Yes	Yes	No	No	No	Yes	Yes	No	No	Media/news/newspapers/magazines	Yes	Yes	Yes	Type of cancer	Unsure	No	No	No	Yes	Yes
Female	Divorced/Separated/Widowed	Up to Secondary	Employed	Employed	Buddhism	>=2	<2,548 USD	None	45-54	N/A	N/A	Yes	Breast	Other solid tumours	3	No	No	No	0	Yes	Yes	Yes	No	No	No	No	No	No	No	No	No	No	Yes	Yes	Yes	Yes	Yes	Yes	Media/news/newspapers/magazines	Yes	No	No	Your age	Yes	Unsure	No	No	No	No
Female	Married/Co-habitating	Up to Secondary	Unemployed	Unemployed/Student	Protestant	0	<2,548 USD	Public	45-54	>=55	>=45	Yes	Breast	Other solid tumours	3	No	No	No	0	No	No	No	Yes	Yes	Yes	Yes	Yes	No	No	Yes	Yes	No	No	No	Yes	Yes	No	No	Media/news/newspapers/magazines	No	No	No	Your age	No	Yes	Yes	No	Yes	Yes
Male	Married/Co-habitating	Post-Secondary/Tertiary	Employed	Employed	Catholic	>=2	2,548-5,095 USD	None	35-44	N/A	N/A	Yes	Other solid tumours	Other solid tumours	4	No	No	No	0	No	No	Yes	Yes	Yes	No	Yes	Yes	Yes	Yes	Yes	No	Yes	No	No	Yes	Yes	Yes	No	Others	No	No	Yes	Type of cancer	Unsure	Yes	No	No	Yes	No
Female	Married/Co-habitating	Up to Secondary	Unemployed	Housewife	No Religion	>=2	2,548-5,095 USD	None	35-44	45-54	>=45	Yes	Breast	Other solid tumours	2	No	No	No	0	Yes	Yes	No	Yes	Yes	Yes	Yes	Yes	Yes	Yes	Yes	No	Yes	Yes	No	Yes	Yes	Yes	Yes	Friends/relatives	Yes	Yes	Yes	Type of cancer	Unsure	Yes	No	No	Yes	Yes
Female	Married/Co-habitating	Post-Secondary/Tertiary	Unemployed	Housewife	No Religion	0	2,548-5,095 USD	Public	45-54	>=55	>=45	Yes	Breast	Other solid tumours	0-1	No	No	No	0	Yes	No	No	Yes	Yes	Yes	Yes	Yes	Yes	No	Yes	No	No	No	No	Yes	Yes	Yes	No	Media/news/newspapers/magazines	Yes	No	Yes	Your age	Unsure	Yes	No	No	Yes	No
Male	Married/Co-habitating	Post-Secondary/Tertiary	Employed	Employed	Catholic	1	<2,548 USD	Public	35-44	18-34	<45	Yes	Other solid tumours	Other solid tumours	3	No	No	No	0	No	No	No	Yes	Yes	Yes	Yes	Yes	Yes	Yes	Yes	No	No	No	No	No	No	No	No	Media/news/newspapers/magazines	Yes	No	No	Cost	Unsure	No	No	No	Yes	Yes
Female	Married/Co-habitating	Post-Secondary/Tertiary	Unemployed	Housewife	Catholic	1	>=5,096 USD	Public	45-54	>=55	>=45	Yes	Breast	Other solid tumours	0-1	No	No	No	1	No	No	No	Yes	Yes	Yes	Yes	Yes	Yes	Yes	Yes	No	No	No	No	Yes	Yes	Yes	No	Media/news/newspapers/magazines	Yes	Yes	Yes	Type of cancer	Unsure	Yes	No	No	Yes	Yes
Female	Married/Co-habitating	Post-Secondary/Tertiary	Employed	Employed	No Religion	1	>=5,096 USD	Private/Both	45-54	35-44	<45	Yes	Breast	Other solid tumours	2	No	No	No	0	Yes	Yes	No	Yes	Yes	Yes	Yes	Yes	Yes	Yes	Yes	No	Yes	No	Yes	Yes	Yes	Yes	No	Others	Yes	Yes	Yes	Cost	Yes	No	No	No	Yes	No
Male	Married/Co-habitating	Post-Secondary/Tertiary	Employed	Employed	Catholic	>=2	2,548-5,095 USD	None	35-44	N/A	N/A	Yes	Other solid tumours	Other solid tumours	4	No	No	No	0	No	No	Yes	Yes	Yes	No	Yes	Yes	Yes	Yes	Yes	No	Yes	No	No	Yes	Yes	Yes	No	Others	No	No	Yes	Type of cancer	Unsure	Yes	No	No	Yes	No
Female	Divorced/Separated/Widowed	Up to Secondary	Employed	Employed	Buddhism	>=2	<2,548 USD	None	45-54	N/A	N/A	Yes	Breast	Other solid tumours	3	No	No	No	0	Yes	Yes	Yes	No	No	No	No	No	No	No	No	No	No	Yes	Yes	Yes	Yes	Yes	Yes	Media/news/newspapers/magazines	Yes	No	No	Your age	Yes	Unsure	No	No	No	No
Female	Married/Co-habitating	Post-Secondary/Tertiary	Unemployed	Housewife	Protestant	0	>=5,096 USD	Private/Both	45-54	N/A	N/A	Yes	Breast	Other solid tumours	2	No	No	No	1	No	No	Yes	Yes	Yes	Yes	Yes	Yes	No	Yes	Yes	Yes	No	No	No	Yes	Yes	No	No	Media/news/newspapers/magazines	Yes	Yes	Yes	Type of cancer	Unsure	No	No	No	Yes	Yes
Female	Married/Co-habitating	Post-Secondary/Tertiary	Employed	Employed	No Religion	1	>=5,096 USD	Private/Both	45-54	35-44	<45	Yes	Breast	Other solid tumours	2	No	No	No	0	Yes	Yes	No	Yes	Yes	Yes	Yes	Yes	Yes	Yes	Yes	No	Yes	No	Yes	Yes	Yes	Yes	No	Others	Yes	Yes	Yes	Cost	Yes	No	No	No	Yes	No
Female	Married/Co-habitating	Post-Secondary/Tertiary	Unemployed	Housewife	Catholic	0	>=5,096 USD	Private/Both	45-54	45-54	>=45	Yes	Breast	Other solid tumours	2	No	No	No	1	Yes	Yes	No	Yes	Yes	Yes	Yes	Yes	Yes	Yes	Yes	No	No	No	No	No	Yes	Yes	No	Doctors/nurses	Yes	Yes	Yes	Physical condition	Unsure	Yes	No	No	Yes	Yes
Female	Married/Co-habitating	Up to Secondary	Employed	Employed	No Religion	>=2	>=5,096 USD	Private/Both	45-54	45-54	>=45	Yes	Breast	Other solid tumours	2	No	No	No	0	Yes	Yes	Yes	Yes	Yes	Yes	Yes	Yes	Yes	Yes	Yes	No	No	Yes	No	Yes	Yes	Yes	No	Media/news/newspapers/magazines	Yes	Yes	Yes	Desire to have children	Unsure	Yes	No	No	Yes	Yes
Female	Married/Co-habitating	Post-Secondary/Tertiary	Employed	Employed	No Religion	>=2	>=5,096 USD	Public	35-44	35-44	<45	Yes	Blood cancers	Blood cancers	No information/unsure	No	No	No	1	Yes	Yes	No	Yes	Yes	Yes	Yes	Yes	Yes	Yes	Yes	No	No	No	No	Yes	Yes	No	No	Others	Yes	Yes	No	Type of cancer	Unsure	Yes	No	No	Yes	Yes
Female	Married/Co-habitating	Up to Secondary	Employed	Employed	Protestant	1	2,548-5,095 USD	Public	35-44	45-54	>=45	Yes	Blood cancers	Blood cancers	No information/unsure	No	No	No	1	No	No	No	Yes	Yes	Yes	Yes	Yes	Yes	Yes	Yes	No	No	Yes	No	Yes	Yes	No	No	Friends/relatives	Yes	Yes	Yes	Financial resources available	Unsure	Yes	No	No	Yes	Yes
Female	Married/Co-habitating	Post-Secondary/Tertiary	Unemployed	Unemployed/Student	Protestant	0	2,548-5,095 USD	Private/Both	35-44	35-44	<45	Yes	Breast	Other solid tumours	4	No	No	No	0	Yes	Yes	No	Yes	Yes	Yes	Yes	Yes	Yes	Yes	Yes	Yes	No	No	No	Yes	Yes	No	No	Media/news/newspapers/magazines	Yes	Yes	No	Desire to have children	Unsure	Yes	Yes	No	Yes	Yes
Female	Single	Post-Secondary/Tertiary	Employed	Employed	Protestant	0	2,548-5,095 USD	Public	45-54	N/A	N/A	Yes	Breast	Other solid tumours	2	No	No	No	0	Yes	Yes	Yes	Yes	Yes	Yes	Yes	Yes	Yes	Yes	Yes	Yes	No	Yes	No	Yes	Yes	Yes	Yes	Media/news/newspapers/magazines	Yes	Yes	Yes	Type of cancer	No	No	No	No	Yes	Yes
Female	Single	Post-Secondary/Tertiary	Employed	Employed	Protestant	0	2,548-5,095 USD	Public	45-54	N/A	N/A	Yes	Breast	Other solid tumours	2	No	No	No	0	No	No	No	Yes	Yes	Yes	Yes	Yes	Yes	Yes	Yes	Yes	No	Yes	No	Yes	Yes	Yes	Yes	Media/news/newspapers/magazines	Yes	Yes	Yes	Desire to have children	Unsure	No	No	No	Yes	Yes
Female	Married/Co-habitating	Up to Secondary	Employed	Employed	Protestant	1	2,548-5,095 USD	Public	35-44	45-54	>=45	Yes	Blood cancers	Blood cancers	No information/unsure	No	No	No	1	No	No	No	Yes	Yes	Yes	Yes	Yes	Yes	Yes	Yes	No	No	Yes	No	Yes	Yes	No	No	Friends/relatives	Yes	Yes	Yes	Financial resources available	Unsure	Yes	No	No	Yes	Yes
Female	Divorced/Separated/Widowed	Up to Secondary	Unemployed	Housewife	Protestant	>=2	<2,548 USD	None	35-44	45-54	>=45	Yes	Breast	Other solid tumours	2	No	No	No	0	No	No	No	Yes	Yes	Yes	Yes	Yes	Yes	Yes	Yes	Yes	Yes	No	No	Yes	Yes	Yes	No	Internet searches	Yes	Yes	Yes	Desire to have children	Yes	Yes	No	No	Yes	Yes
Female	Married/Co-habitating	Up to Secondary	Unemployed	Housewife	Buddhism	0	2,548-5,095 USD	Private/Both	45-54	45-54	>=45	Yes	Breast	Other solid tumours	No information/unsure	No	No	No	0	No	No	Yes	Yes	Yes	Yes	Yes	Yes	Yes	Yes	Yes	No	No	No	No	Yes	Yes	No	No	Media/news/newspapers/magazines	No	No	No	Cost	Unsure	Unsure	No	No	Yes	No
Female	Married/Co-habitating	Up to Secondary	Unemployed	Housewife	No Religion	>=2	2,548-5,095 USD	None	45-54	45-54	>=45	Yes	Other solid tumours	Other solid tumours	4	No	No	No	0	No	No	No	Yes	Yes	Yes	Yes	Yes	No	No	Yes	No	Yes	No	No	No	Yes	No	No	Media/news/newspapers/magazines	No	No	No	Your age	No	Yes	No	No	Yes	Yes
Male	Married/Co-habitating	Up to Secondary	Employed	Employed	No Religion	>=2	<2,548 USD	Public	45-54	35-44	<45	Yes	Other solid tumours	Other solid tumours	4	No	No	No	0	Yes	Yes	Yes	Yes	Yes	No	No	No	Yes	Yes	Yes	No	No	No	No	Yes	Yes	Yes	No	Media/news/newspapers/magazines	Yes	Yes	Yes	Marital status	Unsure	Yes	No	No	No	No
Female	Married/Co-habitating	Up to Secondary	Employed	Employed	No Religion	1	2,548-5,095 USD	Private/Both	45-54	>=55	>=45	Yes	Breast	Other solid tumours	2	No	No	No	0	Yes	Yes	Yes	Yes	Yes	Yes	Yes	Yes	Yes	No	Yes	No	No	No	No	Yes	Yes	Yes	No	Media/news/newspapers/magazines	Yes	Yes	Yes	Cost	Unsure	Unsure	No	No	Yes	No
Female	Married/Co-habitating	Post-Secondary/Tertiary	Employed	Employed	No Religion	1	>=5,096 USD	None	45-54	45-54	>=45	Yes	Other solid tumours	Other solid tumours	2	No	No	No	0	Yes	Yes	Yes	Yes	Yes	Yes	Yes	Yes	Yes	Yes	Yes	Yes	No	No	No	Yes	Yes	Yes	Yes	Internet searches	Yes	Yes	Yes	Cost	Yes	Yes	No	No	Yes	Yes
Female	Married/Co-habitating	Post-Secondary/Tertiary	Unemployed	Housewife	No Religion	>=2	2,548-5,095 USD	Private/Both	35-44	35-44	<45	Yes	Other solid tumours	Other solid tumours	3	No	No	No	0	No	Yes	Yes	Yes	Yes	Yes	Yes	Yes	Yes	Yes	Yes	No	Yes	No	Yes	Yes	Yes	Yes	No	Media/news/newspapers/magazines	No	Yes	Yes	Desire to have children	Yes	Yes	No	No	Yes	Yes
Female	Married/Co-habitating	Post-Secondary/Tertiary	Unemployed	Housewife	No Religion	>=2	2,548-5,095 USD	Private/Both	35-44	35-44	<45	Yes	Other solid tumours	Other solid tumours	3	No	No	No	0	No	No	Yes	Yes	Yes	Yes	Yes	Yes	Yes	Yes	Yes	No	Yes	No	No	Yes	Yes	Yes	Yes	Media/news/newspapers/magazines	Yes	No	Yes	Marital status	Yes	Yes	No	No	Yes	Yes
Female	Single	Up to Secondary	Unemployed	Retired	Buddhism	0	<2,548 USD	None	45-54	N/A	N/A	Yes	Breast	Other solid tumours	4	No	No	No	0	No	No	No	Yes	Yes	Yes	Yes	Yes	Yes	Yes	Yes	No	No	No	No	Yes	Yes	Yes	No	Media/news/newspapers/magazines	No	No	No	Your age	Unsure	Unsure	No	No	Yes	Yes
Female	Married/Co-habitating	Up to Secondary	Unemployed	Unemployed/Student	No Religion	>=2	2,548-5,095 USD	Private/Both	45-54	45-54	>=45	Yes	Other solid tumours	Other solid tumours	4	No	No	No	0	No	No	No	Yes	Yes	Yes	Yes	Yes	Yes	Yes	Yes	No	Yes	Yes	No	Yes	Yes	Yes	No	Doctors/nurses	No	No	No	Desire to have children	Unsure	Unsure	No	No	No	No
Female	Married/Co-habitating	Up to Secondary	Employed	Employed	Protestant	1	2,548-5,095 USD	Public	45-54	45-54	>=45	Yes	Breast	Other solid tumours	3	No	No	No	0	No	No	No	Yes	Yes	Yes	Yes	Yes	Yes	Yes	Yes	Yes	No	No	No	Yes	Yes	Yes	No	Media/news/newspapers/magazines	No	No	No	Your age	No	No	No	No	Yes	Yes
Female	Divorced/Separated/Widowed	Up to Secondary	Unemployed	Unemployed/Student	Protestant	>=2	<2,548 USD	None	45-54	N/A	N/A	Yes	Reproductive	Reproductive	0-1	No	No	No	0	Yes	Yes	Yes	Yes	Yes	Yes	Yes	Yes	Yes	Yes	Yes	Yes	Yes	No	No	Yes	Yes	Yes	No	Media/news/newspapers/magazines	Yes	Yes	Yes	Type of cancer	Unsure	Yes	No	No	Yes	Yes
Male	Married/Co-habitating	Post-Secondary/Tertiary	Employed	Employed	Protestant	>=2	>=5,096 USD	Public	45-54	45-54	>=45	Yes	Blood cancers	Blood cancers	3	No	No	No	0	Yes	Yes	Yes	Yes	Yes	Yes	Yes	Yes	Yes	Yes	Yes	Yes	No	No	No	Yes	Yes	Yes	Yes	Media/news/newspapers/magazines	Yes	Yes	Yes	Desire to have children	Unsure	Unsure	Yes	Yes	Yes	No
Male	Single	Post-Secondary/Tertiary	Employed	Employed	No Religion	0	>=5,096 USD	None	18-34	N/A	N/A	Yes	Blood cancers	Blood cancers	No information/unsure	No	No	No	1	No	No	No	No	No	No	No	Yes	Yes	No	Yes	No	No	No	No	Yes	Yes	No	No	Doctors/nurses	No	No	No	Desire to have children	Unsure	No	No	No	Yes	Yes
Female	Divorced/Separated/Widowed	Up to Secondary	Unemployed	Unemployed/Student	Protestant	>=2	<2,548 USD	None	45-54	N/A	N/A	Yes	Reproductive	Reproductive	0-1	No	No	No	0	Yes	Yes	Yes	Yes	Yes	Yes	Yes	Yes	Yes	Yes	Yes	Yes	Yes	No	No	Yes	Yes	Yes	No	Media/news/newspapers/magazines	Yes	Yes	Yes	Type of cancer	Unsure	Yes	No	No	Yes	Yes
Female	Single	Up to Secondary	Employed	Employed	No Religion	0	2,548-5,095 USD	Public	45-54	N/A	N/A	Yes	Breast	Other solid tumours	0-1	No	No	No	1	No	No	No	Yes	Yes	Yes	Yes	Yes	Yes	Yes	Yes	No	No	No	No	Yes	Yes	No	No	Media/news/newspapers/magazines	Yes	Yes	Yes	Desire to have children	Unsure	Unsure	No	No	No	Yes
Female	Married/Co-habitating	Post-Secondary/Tertiary	Employed	Employed	No Religion	1	2,548-5,095 USD	None	35-44	35-44	<45	Yes	Breast	Other solid tumours	3	No	No	No	0	Yes	No	No	Yes	No	Yes	Yes	Yes	Yes	Yes	Yes	No	No	No	No	Yes	Yes	Yes	Yes	Media/news/newspapers/magazines	Yes	Yes	No	Your age	Unsure	Yes	No	No	Yes	Yes
Female	Married/Co-habitating	Up to Secondary	Employed	Employed	Protestant	0	>=5,096 USD	Private/Both	18-34	35-44	<45	Yes	Reproductive	Reproductive	0-1	No	No	No	1	Yes	Yes	Yes	Yes	Yes	Yes	Yes	Yes	Yes	No	Yes	No	Yes	Yes	No	Yes	Yes	Yes	Yes	Doctors/nurses	Yes	Yes	Yes	Cost	No	No	No	No	Yes	Yes
Female	Married/Co-habitating	Post-Secondary/Tertiary	Employed	Employed	Protestant	0	>=5,096 USD	Private/Both	45-54	35-44	<45	Yes	Reproductive	Reproductive	4	No	No	No	0	No	No	No	Yes	Yes	Yes	Yes	Yes	Yes	Yes	Yes	No	No	No	No	Yes	Yes	No	No	Media/news/newspapers/magazines	Yes	No	No	Cost	Unsure	No	No	No	Yes	Yes
Female	Married/Co-habitating	Up to Secondary	Unemployed	Housewife	Protestant	>=2	2,548-5,095 USD	Private/Both	35-44	45-54	>=45	Yes	Reproductive	Reproductive	2	No	No	No	0	Yes	Yes	Yes	No	Yes	Yes	Yes	Yes	No	Yes	Yes	Yes	No	No	No	No	No	No	No	Doctors/nurses	Yes	Yes	Yes	Desire to have children	Yes	Yes	No	Yes	No	No
Female	Married/Co-habitating	Up to Secondary	Unemployed	Housewife	No Religion	1	2,548-5,095 USD	Private/Both	45-54	>=55	>=45	Yes	Breast	Other solid tumours	2	No	No	No	0	Yes	Yes	Yes	Yes	Yes	Yes	Yes	Yes	Yes	Yes	Yes	No	No	No	No	Yes	Yes	No	No	Internet searches	Yes	Yes	Yes	Financial resources available	Unsure	Yes	No	No	Yes	No
Female	Single	Post-Secondary/Tertiary	Employed	Employed	No Religion	0	<2,548 USD	Public	35-44	N/A	N/A	Yes	Other solid tumours	Other solid tumours	4	No	No	No	0	Yes	Yes	No	Yes	Yes	No	Yes	Yes	Yes	No	Yes	No	No	No	No	No	Yes	Yes	No	Doctors/nurses	Yes	Yes	Yes	Your age	No	Unsure	No	No	Yes	No
Male	Married/Co-habitating	Up to Secondary	Employed	Employed	Protestant	0	>=5,096 USD	Public	45-54	18-34	<45	Yes	Other solid tumours	Other solid tumours	4	No	No	No	0	No	No	No	No	No	No	No	No	No	No	No	No	No	No	No	No	No	No	No	Internet searches	No	No	No	Desire to have children	No	No	No	No	No	No
Male	Married/Co-habitating	Up to Secondary	Employed	Employed	Protestant	0	>=5,096 USD	Public	45-54	18-34	<45	Yes	Other solid tumours	Other solid tumours	4	No	No	No	0	No	No	No	No	No	No	No	No	No	No	No	No	No	No	No	No	No	No	No	Internet searches	No	No	No	Desire to have children	No	No	No	No	No	No
Female	Single	Post-Secondary/Tertiary	Employed	Employed	Protestant	0	<2,548 USD	Public	35-44	N/A	N/A	Yes	Breast	Other solid tumours	0-1	No	No	No	0	Yes	Yes	Yes	No	No	No	No	Yes	Yes	Yes	Yes	Yes	Yes	No	No	No	Yes	Yes	Yes	Media/news/newspapers/magazines	Yes	Yes	Yes	Cost	Yes	Yes	No	No	Yes	No
Female	Married/Co-habitating	Up to Secondary	Employed	Employed	Buddhism	>=2	>=5,096 USD	Private/Both	45-54	45-54	>=45	Yes	Breast	Other solid tumours	2	No	No	No	0	No	No	No	Yes	Yes	Yes	Yes	No	No	No	No	No	No	Yes	No	Yes	Yes	No	No	Media/news/newspapers/magazines	Yes	Yes	Yes	Desire to have children	Yes	Unsure	No	No	Yes	Yes
Female	Married/Co-habitating	Post-Secondary/Tertiary	Employed	Employed	Protestant	0	>=5,096 USD	Public	35-44	35-44	<45	Yes	Breast	Other solid tumours	0-1	No	No	No	1	Yes	No	No	Yes	Yes	Yes	Yes	Yes	Yes	Yes	Yes	Yes	Yes	No	No	Yes	Yes	No	No	Doctors/nurses	Yes	No	No	Time available before start of cancer treatment	Unsure	Unsure	No	No	Yes	Yes
Female	Single	Up to Secondary	Employed	Employed	No Religion	0	2,548-5,095 USD	Private/Both	35-44	N/A	N/A	Yes	Breast	Other solid tumours	0-1	No	No	No	1	Yes	Yes	No	Yes	Yes	Yes	Yes	Yes	Yes	Yes	Yes	No	No	No	No	Yes	Yes	Yes	No	Internet searches	Yes	Yes	Yes	Type of cancer	Unsure	Unsure	No	No	Yes	No
Female	Single	Post-Secondary/Tertiary	Employed	Employed	No Religion	0	<2,548 USD	Public	35-44	N/A	N/A	Yes	Other solid tumours	Other solid tumours	4	No	No	No	0	Yes	Yes	No	Yes	Yes	No	Yes	Yes	Yes	No	Yes	No	No	No	No	No	Yes	Yes	No	Doctors/nurses	Yes	Yes	Yes	Your age	No	Unsure	No	No	Yes	No
Male	Married/Co-habitating	Up to Secondary	Unemployed	Unemployed/Student	No Religion	>=2	2,548-5,095 USD	Private/Both	45-54	35-44	<45	Yes	Blood cancers	Blood cancers	No information/unsure	No	No	No	0	Yes	Yes	Yes	No	Yes	No	Yes	Yes	Yes	Yes	Yes	No	No	No	No	Yes	Yes	Yes	Yes	Media/news/newspapers/magazines	Yes	Yes	Yes	Time available before start of cancer treatment	Unsure	Yes	No	Yes	Yes	No
Female	Married/Co-habitating	Up to Secondary	Employed	Employed	Buddhism	>=2	2,548-5,095 USD	None	45-54	45-54	>=45	Yes	Breast	Other solid tumours	0-1	No	No	No	0	Yes	No	Yes	Yes	Yes	Yes	Yes	Yes	Yes	Yes	Yes	Yes	No	No	No	Yes	Yes	Yes	Yes	Media/news/newspapers/magazines	Yes	Yes	Yes	Desire to have children	Yes	Unsure	No	No	Yes	No
Female	Married/Co-habitating	Post-Secondary/Tertiary	Unemployed	Housewife	No Religion	0	2,548-5,095 USD	Private/Both	45-54	N/A	N/A	Yes	Other solid tumours	Other solid tumours	4	No	No	No	0	No	No	No	Yes	Yes	Yes	Yes	Yes	Yes	Yes	Yes	No	Yes	No	No	Yes	Yes	Yes	No	Media/news/newspapers/magazines	No	No	No	Type of cancer	Unsure	No	No	No	Yes	Yes
Female	Married/Co-habitating	Post-Secondary/Tertiary	Unemployed	Housewife	No Religion	1	2,548-5,095 USD	Private/Both	35-44	35-44	<45	Yes	Other solid tumours	Other solid tumours	4	No	No	No	0	Yes	Yes	Yes	Yes	Yes	Yes	Yes	Yes	Yes	Yes	Yes	No	No	No	No	Yes	Yes	Yes	No	Internet searches	Yes	Yes	Yes	Financial resources available	No	No	No	No	Yes	Yes
Female	Single	Up to Secondary	Employed	Employed	Protestant	0	2,548-5,095 USD	Private/Both	45-54	N/A	N/A	Yes	Breast	Other solid tumours	2	No	No	No	0	No	No	No	Yes	Yes	Yes	Yes	Yes	Yes	Yes	Yes	Yes	No	No	No	Yes	Yes	Yes	No	Internet searches	No	No	No	Desire to have children	Unsure	Unsure	No	No	Yes	Yes
Female	Married/Co-habitating	Up to Secondary	Unemployed	Housewife	No Religion	1	<2,548 USD	Private/Both	45-54	>=55	>=45	Yes	Breast	Other solid tumours	3	No	No	No	1	No	Yes	No	Yes	No	Yes	Yes	Yes	Yes	Yes	Yes	No	No	No	No	Yes	Yes	No	Yes	Internet searches	No	Yes	No	Desire to have children	Unsure	Yes	No	No	Yes	No
Female	Divorced/Separated/Widowed	Up to Secondary	Employed	Employed	Protestant	1	<2,548 USD	None	45-54	N/A	N/A	Yes	Breast	Other solid tumours	0-1	No	No	No	1	No	No	No	Yes	Yes	Yes	Yes	Yes	Yes	Yes	Yes	Yes	No	No	No	Yes	Yes	Yes	No	Others	Yes	No	No	Type of cancer	Unsure	Unsure	No	No	No	No
Female	Single	Post-Secondary/Tertiary	Employed	Employed	No Religion	0	2,548-5,095 USD	Private/Both	18-34	N/A	N/A	Yes	Breast	Other solid tumours	0-1	No	No	No	0	No	No	Yes	Yes	Yes	Yes	Yes	Yes	Yes	Yes	Yes	No	No	No	No	Yes	Yes	Yes	No	Doctors/nurses	Yes	Yes	Yes	Type of cancer	Unsure	Yes	Yes	No	Yes	Yes
Female	Married/Co-habitating	Up to Secondary	Employed	Employed	Protestant	>=2	2,548-5,095 USD	Public	45-54	45-54	>=45	Yes	Other solid tumours	Other solid tumours	2	No	No	No	0	Yes	Yes	Yes	Yes	Yes	Yes	Yes	Yes	Yes	Yes	Yes	No	No	No	No	Yes	Yes	No	No	Friends/relatives	Yes	Yes	Yes	Your age	Yes	Yes	No	No	Yes	Yes
Female	Divorced/Separated/Widowed	Up to Secondary	Employed	Employed	Protestant	>=2	<2,548 USD	Public	45-54	N/A	N/A	Yes	Breast	Other solid tumours	0-1	No	No	No	0	Yes	Yes	Yes	Yes	Yes	Yes	Yes	Yes	Yes	Yes	Yes	Yes	No	Yes	No	Yes	Yes	Yes	No	Friends/relatives	Yes	Yes	Yes	Cost	Yes	Yes	No	No	Yes	Yes
Female	Single	Post-Secondary/Tertiary	Employed	Employed	No Religion	0	2,548-5,095 USD	Private/Both	18-34	N/A	N/A	Yes	Breast	Other solid tumours	0-1	No	No	No	0	No	No	Yes	Yes	Yes	Yes	Yes	Yes	Yes	Yes	Yes	No	No	No	No	Yes	Yes	Yes	No	Doctors/nurses	Yes	Yes	Yes	Type of cancer	Unsure	Yes	Yes	No	Yes	Yes
Female	Single	Post-Secondary/Tertiary	Employed	Employed	No Religion	0	2,548-5,095 USD	Private/Both	35-44	N/A	N/A	Yes	Breast	Other solid tumours	0-1	No	No	No	0	Yes	Yes	Yes	Yes	Yes	Yes	Yes	Yes	Yes	Yes	Yes	No	No	No	No	Yes	Yes	Yes	No	Friends/relatives	Yes	Yes	Yes	Desire to have children	Unsure	Unsure	No	No	Yes	No
Female	Divorced/Separated/Widowed	Up to Secondary	Employed	Employed	Protestant	>=2	<2,548 USD	Public	45-54	N/A	N/A	Yes	Breast	Other solid tumours	0-1	No	No	No	0	Yes	Yes	Yes	Yes	Yes	Yes	Yes	Yes	Yes	Yes	Yes	Yes	No	Yes	No	Yes	Yes	Yes	No	Friends/relatives	Yes	Yes	Yes	Cost	Yes	Yes	No	No	Yes	Yes
Female	Divorced/Separated/Widowed	Up to Secondary	Employed	Employed	No Religion	1	2,548-5,095 USD	None	45-54	N/A	N/A	Yes	Breast	Other solid tumours	0-1	No	No	No	0	No	No	No	Yes	Yes	No	Yes	Yes	Yes	No	Yes	No	No	Yes	No	Yes	Yes	Yes	No	Media/news/newspapers/magazines	Yes	Yes	No	Desire to have children	Yes	Yes	No	No	Yes	No
Female	Married/Co-habitating	Up to Secondary	Employed	Employed	Buddhism	0	>=5,096 USD	Public	45-54	45-54	>=45	Yes	Breast	Other solid tumours	3	No	No	No	1	No	No	No	Yes	Yes	Yes	Yes	Yes	Yes	Yes	Yes	Yes	No	No	No	No	Yes	No	No		Yes	Yes	Yes	Type of cancer	Unsure	No	No	No	Yes	Yes
Male	Single	Up to Secondary	Employed	Employed	No Religion	0	2,548-5,095 USD	Private/Both	35-44	N/A	N/A	Yes	Other solid tumours	Other solid tumours	3	No	No	No	0	No	No	No	Yes	Yes	Yes	Yes	Yes	Yes	Yes	Yes	Yes	No	No	No	Yes	Yes	Yes	No	Media/news/newspapers/magazines	Yes	Yes	Yes	Marital status	Unsure	Yes	No	No	Yes	Yes
Female	Married/Co-habitating	Up to Secondary	Employed	Employed	Protestant	1	>=5,096 USD	Public	45-54	45-54	>=45	Yes	Other solid tumours	Other solid tumours	3	No	No	No	0	Yes	Yes	No	Yes	Yes	No	Yes	Yes	Yes	Yes	Yes	No	No	No	No	Yes	Yes	Yes	No	Friends/relatives	Yes	Yes	Yes	Your age	Unsure	Yes	No	No	No	No
Female	Divorced/Separated/Widowed	Post-Secondary/Tertiary	Unemployed	Unemployed/Student	No Religion	0	2,548-5,095 USD	Private/Both	45-54	N/A	N/A	Yes	Breast	Other solid tumours	2	No	No	No	0	Yes	Yes	Yes	Yes	Yes	Yes	Yes	No	Yes	Yes	Yes	No	Yes	No	No	Yes	Yes	Yes	No	Media/news/newspapers/magazines	Yes	Yes	No	Desire to have children	Unsure	No	No	No	Yes	Yes
Female	Single	Post-Secondary/Tertiary	Employed	Employed	No Religion	0	>=5,096 USD	Private/Both	35-44	N/A	N/A	Yes	Other solid tumours	Other solid tumours	0-1	No	No	No	0	Yes	Yes	Yes	Yes	Yes	Yes	Yes	Yes	Yes	Yes	Yes	No	No	No	No	Yes	Yes	Yes	Yes	Media/news/newspapers/magazines	No	No	No	Financial resources available	Unsure	No	No	No	Yes	Yes
Female	Single	Post-Secondary/Tertiary	Unemployed	Unemployed/Student	Buddhism	0	2,548-5,095 USD	Public	45-54	45-54	>=45	Yes	Other solid tumours	Other solid tumours	2	No	No	No	0	Yes	Yes	No	Yes	Yes	Yes	Yes	Yes	Yes	Yes	Yes	Yes	No	No	Yes	Yes	Yes	Yes	Yes	Media/news/newspapers/magazines	Yes	Yes	No	Desire to have children	Unsure	Unsure	No	No	Yes	Yes
Female	Married/Co-habitating	Post-Secondary/Tertiary	Employed	Employed	No Religion	1	>=5,096 USD	Public	45-54	45-54	>=45	Yes	Other solid tumours	Other solid tumours	4	No	No	No	0	Yes	Yes	Yes	Yes	Yes	Yes	Yes	Yes	Yes	Yes	Yes	No	Yes	No	No	Yes	Yes	No	No	Media/news/newspapers/magazines	Yes	Yes	Yes	Your age	Unsure	No	No	No	Yes	Yes
Female	Single	Post-Secondary/Tertiary	Employed	Employed	No Religion	0	>=5,096 USD	Public	45-54	N/A	N/A	Yes	Breast	Other solid tumours	2	No	No	No	0	No	No	No	No	No	No	No	No	No	No	No	No	No	No	No	Yes	Yes	No	No	Media/news/newspapers/magazines	No	No	No	Your age	No	No	No	No	No	No
Female	Married/Co-habitating	Up to Secondary	Unemployed	Housewife	Buddhism	>=2	<2,548 USD	None	45-54	>=55	>=45	Yes	Breast	Other solid tumours	0-1	No	No	No	0	No	No	No	Yes	No	No	No	No	Yes	No	No	No	No	No	No	Yes	Yes	No	No	Friends/relatives	Yes	Yes	Yes	Desire to have children	Yes	Yes	No	No	Yes	Yes
Female	Single	Up to Secondary	Unemployed	Retired	No Religion	0	<2,548 USD	Private/Both	45-54	N/A	N/A	Yes	Other solid tumours	Other solid tumours	4	No	No	No	0	No	No	No	No	No	No	No	No	No	No	No	No	No	No	No	No	No	No	No	Media/news/newspapers/magazines	No	No	No	Time available before start of cancer treatment	Unsure	Unsure	No	No	No	No
Female	Married/Co-habitating	Up to Secondary	Unemployed	Housewife	Buddhism	>=2	2,548-5,095 USD	None	45-54	>=55	>=45	Yes	Breast	Other solid tumours	0-1	No	No	No	0	No	No	No	Yes	Yes	Yes	Yes	Yes	Yes	Yes	Yes	No	No	No	No	Yes	Yes	Yes	No	Media/news/newspapers/magazines	Yes	Yes	No	Your age	Unsure	Yes	No	No	No	No
Male	Single	Post-Secondary/Tertiary	Employed	Employed	No Religion	0	2,548-5,095 USD	Public	18-34	N/A	N/A	Yes	Other solid tumours	Other solid tumours	4	No	No	No	0	Yes	Yes	Yes	Yes	Yes	Yes	Yes	Yes	Yes	Yes	Yes	No	No	No	No	Yes	Yes	Yes	Yes	Internet searches	Yes	Yes	Yes	Cost	Unsure	No	No	No	Yes	No
Male	Single	Up to Secondary	Employed	Employed	No Religion	0	>=5,096 USD	Public	35-44	N/A	N/A	Yes	Other solid tumours	Other solid tumours	3	No	No	No	0	No	No	No	No	No	No	No	No	No	No	No	No	No	No	No	Yes	Yes	Yes	Yes	Media/news/newspapers/magazines	No	No	No	Desire to have children	Unsure	Unsure	No	No	No	No
Male	Single	Up to Secondary	Employed	Employed	No Religion	0	>=5,096 USD	Public	35-44	N/A	N/A	Yes	Other solid tumours	Other solid tumours	3	No	No	No	0	No	No	No	No	No	No	No	No	No	No	No	No	No	No	No	Yes	Yes	Yes	Yes	Media/news/newspapers/magazines	No	No	No	Desire to have children	Unsure	Unsure	No	No	No	No
Male	Married/Co-habitating	Post-Secondary/Tertiary	Employed	Employed	Buddhism	>=2	>=5,096 USD	None	35-44	35-44	<45	Yes	Other solid tumours	Other solid tumours	4	No	No	No	0	Yes	No	No	Yes	Yes	Yes	Yes	Yes	Yes	Yes	Yes	No	No	No	No	Yes	Yes	Yes	No	Doctors/nurses	Yes	Yes	Yes	Financial resources available	Unsure	Yes	Yes	No	Yes	Yes
Female	Married/Co-habitating	Up to Secondary	Employed	Employed	Buddhism	>=2	<2,548 USD	Private/Both	35-44	45-54	>=45	Yes	Other solid tumours	Other solid tumours	No information/unsure	No	No	No	0	No	No	No	Yes	Yes	Yes	Yes	Yes	Yes	Yes	Yes	No	No	No	No	No	No	No	No	Media/news/newspapers/magazines	No	No	No	Your age	Yes	Yes	No	No	No	No
Female	Married/Co-habitating	Up to Secondary	Unemployed	Unemployed/Student	No Religion	1	2,548-5,095 USD	Private/Both	45-54	>=55	>=45	Yes	Breast	Other solid tumours	0-1	No	No	No	0	No	No	No	Yes	Yes	Yes	Yes	Yes	Yes	Yes	No	No	Yes	No	No	Yes	Yes	Yes	No	Internet searches	No	No	No	Your age	Unsure	No	No	No	Yes	Yes
Female	Married/Co-habitating	Up to Secondary	Unemployed	Housewife	Protestant	0	<2,548 USD	Private/Both	35-44	45-54	>=45	Yes	Blood cancers	Blood cancers	4	No	No	No	0	No	No	No	Yes	Yes	Yes	Yes	Yes	No	Yes	Yes	Yes	No	Yes	No	Yes	Yes	Yes	Yes	Doctors/nurses	No	No	No	Your age	No	No	No	No	No	No
Female	Single	Post-Secondary/Tertiary	Unemployed	Unemployed/Student	No Religion	0	<2,548 USD	Private/Both	18-34	N/A	N/A	Yes	Breast	Other solid tumours	2	No	No	No	0	Yes	Yes	Yes	Yes	Yes	Yes	Yes	Yes	Yes	Yes	Yes	No	No	No	No	Yes	Yes	Yes	No	Doctors/nurses	Yes	Yes	Yes	Time available before start of cancer treatment	Unsure	Yes	Yes	No	Yes	No
Female	Single	Post-Secondary/Tertiary	Employed	Employed	No Religion	0	2,548-5,095 USD	Public	18-34	N/A	N/A	Yes	Breast	Other solid tumours	2	No	No	No	0	No	No	No	Yes	Yes	Yes	Yes	Yes	No	Yes	Yes	No	No	No	No	Yes	Yes	No	No	Friends/relatives	No	No	No	Type of cancer	Yes	No	No	No	Yes	Yes
Female	Married/Co-habitating	Post-Secondary/Tertiary	Employed	Employed	No Religion	1	<2,548 USD	Private/Both	35-44	45-54	>=45	Yes	Breast	Other solid tumours	0-1	No	No	No	0	Yes	Yes	No	Yes	Yes	Yes	Yes	Yes	Yes	Yes	Yes	No	No	Yes	No	Yes	Yes	No	Yes	Media/news/newspapers/magazines	Yes	Yes	Yes	Financial resources available	Yes	Yes	No	No	Yes	No
Female	Divorced/Separated/Widowed	Post-Secondary/Tertiary	Employed	Employed	Protestant	1	>=5,096 USD	None	35-44	N/A	N/A	Yes	Breast	Other solid tumours	4	No	No	No	0	Yes	Yes	No	Yes	Yes	Yes	Yes	Yes	Yes	Yes	Yes	Yes	No	No	No	Yes	Yes	Yes	No	Friends/relatives	Yes	Yes	No	Desire to have children	Yes	No	No	No	Yes	Yes
Male	Married/Co-habitating	Post-Secondary/Tertiary	Employed	Employed	Protestant	>=2	<2,548 USD	Public	35-44	18-34	<45	Yes	Other solid tumours	Other solid tumours	4	No	No	No	0	No	No	No	Yes	Yes	Yes	Yes	Yes	Yes	Yes	Yes	No	No	No	No	No	No	No	No	Media/news/newspapers/magazines	No	No	No	Financial resources available	No	Yes	No	No	Yes	Yes
Female	Married/Co-habitating	Up to Secondary	Employed	Employed	No Religion	>=2	>=5,096 USD	Private/Both	45-54	45-54	>=45	Yes	Breast	Other solid tumours	2	No	No	No	0	No	No	No	No	No	No	No	No	No	No	No	No	No	No	No	No	No	No	No	Doctors/nurses	No	No	No	Your age	Unsure	Unsure	No	No	No	No
Female	Married/Co-habitating	Post-Secondary/Tertiary	Unemployed	Housewife	Protestant	0	2,548-5,095 USD	Private/Both	35-44	35-44	<45	Yes	Breast	Other solid tumours	4	No	No	No	0	Yes	Yes	No	Yes	Yes	Yes	Yes	Yes	Yes	Yes	Yes	Yes	No	No	No	Yes	Yes	No	No	Media/news/newspapers/magazines	Yes	Yes	No	Desire to have children	Unsure	Yes	No	No	Yes	Yes
Female	Married/Co-habitating	Up to Secondary	Unemployed	Housewife	No Religion	>=2	>=5,096 USD	Private/Both	45-54	45-54	>=45	Yes	Breast	Other solid tumours	2	No	No	No	0	No	Yes	No	Yes	No	Yes	Yes	Yes	No	No	No	No	Yes	Yes	No	Yes	Yes	No	No	Friends/relatives	Yes	Yes	Yes	Your age	Unsure	Yes	No	No	No	No
Female	Single	Post-Secondary/Tertiary	Employed	Employed	No Religion	0	>=5,096 USD	Private/Both	35-44	N/A	N/A	Yes	Breast	Other solid tumours	0-1	No	No	No	0	Yes	Yes	No	Yes	Yes	Yes	Yes	Yes	Yes	Yes	No	No	No	No	No	Yes	Yes	Yes	No	Media/news/newspapers/magazines	Yes	Yes	No	Desire to have children	Unsure	Yes	Yes	No	No	No
Female	Single	Post-Secondary/Tertiary	Employed	Employed	Buddhism	0	2,548-5,095 USD	None	18-34	N/A	N/A	Yes	Other solid tumours	Other solid tumours	3	No	No	No	0	No	Yes	Yes	Yes	Yes	Yes	Yes	Yes	Yes	No	Yes	No	No	No	No	Yes	Yes	No	No	Others	Yes	Yes	Yes	Desire to have children	Yes	No	Yes	No	Yes	No
Male	Married/Co-habitating	Up to Secondary	Unemployed	Retired	Protestant	>=2	<2,548 USD	None	45-54	45-54	>=45	Yes	Other solid tumours	Other solid tumours	4	No	No	No	0	No	No	No	Yes	Yes	Yes	Yes	Yes	No	No	Yes	No	No	No	No	Yes	Yes	Yes	No	Media/news/newspapers/magazines	No	No	No	Time available before start of cancer treatment	No	Unsure	No	No	Yes	No
Female	Single	Post-Secondary/Tertiary	Employed	Employed	No Religion	0	2,548-5,095 USD	Public	18-34	N/A	N/A	Yes	Breast	Other solid tumours	2	No	No	No	0	No	No	No	Yes	Yes	Yes	Yes	Yes	No	Yes	Yes	No	No	No	No	Yes	Yes	No	No	Friends/relatives	No	No	No	Type of cancer	Yes	No	No	No	Yes	Yes
Male	Divorced/Separated/Widowed	Up to Secondary	Employed	Employed	No Religion	1	<2,548 USD	None	45-54	N/A	N/A	Yes	Other solid tumours	Other solid tumours	2	No	No	No	0	Yes	No	No	No	No	No	Yes	Yes	Yes	No	Yes	No	No	No	No	Yes	Yes	No	No	Internet searches	Yes	No	No	Financial resources available	Unsure	Unsure	No	No	Yes	No
Male	Divorced/Separated/Widowed	Up to Secondary	Unemployed	Retired	No Religion	0	<2,548 USD	None	45-54	N/A	N/A	Yes	Other solid tumours	Other solid tumours	2	No	No	No	0	Yes	No	No	Yes	Yes	No	No	Yes	Yes	No	Yes	No	No	No	No	No	No	No	No	Media/news/newspapers/magazines	Yes	No	No	Cost	Yes	Yes	Yes	Yes	Yes	No
Female	Single	Up to Secondary	Unemployed	Housewife	No Religion	1	<2,548 USD	None	45-54	>=55	>=45	Yes	Reproductive	Reproductive	4	No	No	No	0	No	No	No	Yes	No	No	No	No	No	No	No	No	No	No	No	No	No	No	No	Media/news/newspapers/magazines	No	No	No	Your age	Unsure	Yes	Yes	Yes	No	No
Female	Single	Post-Secondary/Tertiary	Employed	Employed	Protestant	0	2,548-5,095 USD	Private/Both	35-44	N/A	N/A	Yes	Reproductive	Reproductive	3	No	No	No	0	Yes	Yes	No	Yes	Yes	Yes	Yes	Yes	Yes	Yes	Yes	Yes	Yes	Yes	No	Yes	Yes	Yes	No	Media/news/newspapers/magazines	Yes	Yes	Yes	Your age	Unsure	Unsure	No	No	Yes	Yes
Female	Married/Co-habitating	Post-Secondary/Tertiary	Employed	Employed	No Religion	0	<2,548 USD	Public	45-54	45-54	>=45	Yes	Breast	Other solid tumours	0-1	No	No	No	1	No	No	No	Yes	Yes	Yes	Yes	Yes	No	No	Yes	No	No	No	No	No	No	No	No	Internet searches	No	No	No	Desire to have children	No	No	No	No	No	Yes
Female	Married/Co-habitating	Post-Secondary/Tertiary	Employed	Employed	Protestant	0	2,548-5,095 USD	Public	45-54	45-54	>=45	Yes	Breast	Other solid tumours	0-1	No	No	No	0	Yes	Yes	Yes	Yes	Yes	Yes	Yes	Yes	Yes	No	Yes	No	No	No	No	Yes	Yes	Yes	Yes	Internet searches	Yes	Yes	Yes	Cost	Yes	Unsure	No	No	Yes	No
Female	Married/Co-habitating	Post-Secondary/Tertiary	Employed	Employed	Protestant	0	>=5,096 USD	Public	45-54	45-54	>=45	Yes	Other solid tumours	Other solid tumours	4	No	No	No	0	No	No	No	Yes	Yes	Yes	Yes	Yes	Yes	Yes	Yes	Yes	No	No	No	No	Yes	No	No	Media/news/newspapers/magazines	Yes	Yes	No	Desire to have children	Unsure	No	No	No	Yes	No
Female	Single	Post-Secondary/Tertiary	Unemployed	Unemployed/Student	Protestant	0	>=5,096 USD	Private/Both	18-34	N/A	N/A	Yes	Blood cancers	Blood cancers	0-1	No	No	No	1	Yes	Yes	Yes	Yes	Yes	Yes	No	Yes	Yes	No	Yes	No	No	No	No	Yes	Yes	Yes	Yes	Internet searches	Yes	Yes	Yes	Type of cancer	Yes	Yes	No	No	No	No
Female	Married/Co-habitating	Up to Secondary	Unemployed	Housewife	Buddhism	0	2,548-5,095 USD	None	35-44	18-34	<45	Yes	Reproductive	Reproductive	4	No	No	No	0	Yes	Yes	Yes	Yes	Yes	Yes	Yes	Yes	Yes	Yes	Yes	Yes	No	No	No	Yes	Yes	Yes	Yes	Internet searches	Yes	Yes	Yes	Marital status	Yes	No	Yes	No	Yes	No
Female	Single	Post-Secondary/Tertiary	Unemployed	Retired	Protestant	0	<2,548 USD	None	45-54	N/A	N/A	Yes	Other solid tumours	Other solid tumours	0-1	No	No	No	0	Yes	Yes	No	Yes	Yes	Yes	Yes	Yes	Yes	Yes	Yes	No	No	Yes	No	Yes	Yes	No	No	Media/news/newspapers/magazines	Yes	Yes	Yes	Type of cancer	Yes	Unsure	No	No	Yes	No
Female	Single	Post-Secondary/Tertiary	Unemployed	Unemployed/Student	Catholic	0	<2,548 USD	None	45-54	N/A	N/A	Yes	Breast	Other solid tumours	2	No	No	No	1	No	No	No	Yes	Yes	Yes	Yes	Yes	Yes	Yes	Yes	No	No	No	No	Yes	Yes	No	No	Doctors/nurses	No	No	No	Type of cancer	Unsure	No	No	No	Yes	Yes
Female	Divorced/Separated/Widowed	Post-Secondary/Tertiary	Employed	Employed	Protestant	0	>=5,096 USD	Private/Both	35-44	N/A	N/A	Yes	Blood cancers	Blood cancers	4	No	No	No	0	Yes	Yes	No	Yes	Yes	Yes	Yes	Yes	Yes	No	Yes	No	No	No	No	Yes	Yes	Yes	No	Media/news/newspapers/magazines	Yes	Yes	No	Desire to have children	Yes	Unsure	No	No	Yes	No
Female	Married/Co-habitating	Post-Secondary/Tertiary	Employed	Employed	No Religion	>=2	>=5,096 USD	Private/Both	45-54	>=55	>=45	Yes	Breast	Other solid tumours	0-1	No	No	No	0	No	No	No	Yes	Yes	Yes	Yes	Yes	Yes	Yes	Yes	No	No	Yes	Yes	Yes	Yes	Yes	Yes	Internet searches	Yes	Yes	Yes	Your age	Unsure	Unsure	No	No	Yes	Yes
Female	Single	Post-Secondary/Tertiary	Unemployed	Unemployed/Student	Catholic	0	<2,548 USD	None	35-44	N/A	N/A	Yes	Blood cancers	Blood cancers	0-1	No	No	No	1	Yes	Yes	Yes	No	No	No	Yes	Yes	Yes	Yes	Yes	No	Yes	No	No	Yes	Yes	No	No	Media/news/newspapers/magazines	Yes	Yes	Yes	Time available before start of cancer treatment	Unsure	Unsure	No	No	No	No
Female	Married/Co-habitating	Post-Secondary/Tertiary	Employed	Employed	Protestant	0	2,548-5,095 USD	None	35-44	35-44	<45	Yes	Reproductive	Reproductive	0-1	No	No	No	0	Yes	Yes	Yes	Yes	Yes	Yes	Yes	Yes	Yes	No	Yes	Yes	Yes	No	No	Yes	Yes	Yes	No	Media/news/newspapers/magazines	Yes	Yes	Yes	Desire to have children	Yes	Yes	Yes	Yes	No	No
Female	Divorced/Separated/Widowed	Post-Secondary/Tertiary	Employed	Employed	Buddhism	>=2	<2,548 USD	Private/Both	35-44	N/A	N/A	Yes	Other solid tumours	Other solid tumours	2	No	No	No	0	Yes	Yes	Yes	Yes	Yes	Yes	Yes	Yes	Yes	Yes	Yes	No	No	No	No	Yes	Yes	Yes	No	Doctors/nurses	Yes	Yes	Yes	Cost	Yes	Yes	No	No	Yes	No
Female	Married/Co-habitating	Up to Secondary	Employed	Employed	Protestant	>=2	>=5,096 USD	Public	45-54	45-54	>=45	Yes	Other solid tumours	Other solid tumours	2	No	No	No	0	Yes	Yes	Yes	Yes	Yes	Yes	Yes	Yes	Yes	Yes	Yes	Yes	No	No	No	Yes	Yes	Yes	Yes	Media/news/newspapers/magazines	Yes	Yes	No	Your age	Unsure	Yes	No	Yes	Yes	Yes
Male	Divorced/Separated/Widowed	Up to Secondary	Unemployed	Unemployed/Student	No Religion	0	2,548-5,095 USD	Private/Both	45-54	N/A	N/A	Yes	Blood cancers	Blood cancers	4	No	No	No	0	Yes	Yes	No	Yes	Yes	Yes	Yes	Yes	Yes	No	Yes	No	No	No	No	No	No	No	No	Internet searches	Yes	Yes	No	Cost	Unsure	Unsure	No	No	No	No
Female	Single	Post-Secondary/Tertiary	Employed	Employed	Protestant	0	2,548-5,095 USD	Private/Both	35-44	N/A	N/A	Yes	Breast	Other solid tumours	0-1	No	No	No	0	Yes	No	No	Yes	Yes	Yes	Yes	Yes	Yes	Yes	Yes	Yes	No	No	No	Yes	Yes	No	No	Internet searches	Yes	No	No	Cost	Unsure	No	No	No	Yes	Yes
Female	Married/Co-habitating	Post-Secondary/Tertiary	Employed	Employed	No Religion	0	>=5,096 USD	Public	45-54	>=55	>=45	Yes	Breast	Other solid tumours	2	No	No	No	0	Yes	No	No	Yes	Yes	Yes	Yes	Yes	Yes	Yes	Yes	No	No	No	No	Yes	Yes	Yes	No	Media/news/newspapers/magazines	Yes	No	No	Desire to have children	Unsure	No	No	No	Yes	No
Female	Married/Co-habitating	Up to Secondary	Unemployed	Housewife	Protestant	>=2	2,548-5,095 USD	Private/Both	35-44	N/A	N/A	Yes	Breast	Other solid tumours	4	No	No	No	0	No	No	No	Yes	Yes	Yes	Yes	Yes	Yes	Yes	Yes	No	Yes	No	No	Yes	Yes	Yes	No	Friends/relatives	No	No	No	Desire to have children	Unsure	Yes	No	No	Yes	No
Female	Single	Up to Secondary	Unemployed	Unemployed/Student	No Religion	0	<2,548 USD	Private/Both	45-54	N/A	N/A	Yes	Breast	Other solid tumours	2	No	No	No	0	No	No	No	No	No	No	No	No	No	No	No	No	No	No	No	No	No	No	No	Friends/relatives	No	No	No	Cost	No	No	No	No	No	No
Female	Divorced/Separated/Widowed	Up to Secondary	Unemployed	Housewife	Buddhism	1	<2,548 USD	Public	45-54	N/A	N/A	Yes	Other solid tumours	Other solid tumours	0-1	No	No	No	0	Yes	Yes	Yes	Yes	Yes	Yes	Yes	Yes	Yes	Yes	Yes	No	No	No	No	Yes	Yes	Yes	No	Media/news/newspapers/magazines	Yes	Yes	Yes	Type of cancer	Yes	Yes	No	No	No	Yes
Female	Single	Post-Secondary/Tertiary	Employed	Employed	Catholic	0	<2,548 USD	Public	35-44	N/A	N/A	Yes	Other solid tumours	Other solid tumours	0-1	No	No	No	0	Yes	Yes	No	Yes	Yes	No	Yes	Yes	Yes	Yes	Yes	No	No	No	No	Yes	Yes	No	No	Others	Yes	Yes	No	Marital status	Yes	Yes	Yes	No	Yes	Yes
Male	Married/Co-habitating	Up to Secondary	Unemployed	Unemployed/Student	Buddhism	>=2	2,548-5,095 USD	None	45-54	35-44	<45	Yes	Blood cancers	Blood cancers	No information/unsure	No	No	No	1	Yes	No	No	Yes	Yes	Yes	Yes	Yes	Yes	Yes	Yes	No	No	No	No	Yes	Yes	Yes	No	Internet searches	No	No	Yes	Desire to have children	Unsure	Yes	No	No	No	No
Male	Divorced/Separated/Widowed	Up to Secondary	Employed	Employed	No Religion	1	2,548-5,095 USD	None	45-54	N/A	N/A	Yes	Blood cancers	Blood cancers	0-1	Yes	No	No	0	No	No	No	Yes	Yes	Yes	Yes	Yes	Yes	Yes	Yes	No	Yes	Yes	No	Yes	Yes	Yes	Yes	Media/news/newspapers/magazines	No	No	No	Type of cancer	No	Yes	No	No	Yes	Yes
Male	Married/Co-habitating	Up to Secondary	Unemployed	Unemployed/Student	Buddhism	>=2	<2,548 USD	None	35-44	35-44	<45	Yes	Other solid tumours	Other solid tumours	3	No	No	No	0	No	No	No	Yes	Yes	Yes	Yes	Yes	Yes	Yes	Yes	No	Yes	Yes	No	Yes	Yes	Yes	Yes	Internet searches	No	No	No	Your age	Unsure	No	No	No	Yes	No
Female	Divorced/Separated/Widowed	Up to Secondary	Employed	Employed	No Religion	>=2	2,548-5,095 USD	Public	35-44	N/A	N/A	Yes	Breast	Other solid tumours	2	No	No	No	0	No	No	Yes	Yes	Yes	Yes	Yes	Yes	No	Yes	Yes	Yes	No	No	No	No	No	No	No	Media/news/newspapers/magazines	No	No	No	Cost	Unsure	No	No	No	No	No
Female	Married/Co-habitating	Up to Secondary	Unemployed	Housewife	Protestant	>=2	2,548-5,095 USD	None	45-54	>=55	>=45	Yes	Other solid tumours	Other solid tumours	3	No	No	No	0	Yes	No	No	Yes	Yes	Yes	Yes	Yes	Yes	Yes	Yes	Yes	No	No	No	Yes	No	No	No	Media/news/newspapers/magazines	Yes	Yes	No	Your age	Unsure	Yes	No	No	No	No
Female	Married/Co-habitating	Up to Secondary	Employed	Employed	Buddhism	1	2,548-5,095 USD	Private/Both	45-54	45-54	>=45	Yes	Other solid tumours	Other solid tumours	3	No	No	No	0	Yes	Yes	No	Yes	Yes	No	No	Yes	Yes	Yes	Yes	No	No	No	No	Yes	Yes	Yes	No	Media/news/newspapers/magazines	Yes	Yes	Yes	Financial resources available	Unsure	Unsure	No	No	Yes	No
Male	Divorced/Separated/Widowed	Up to Secondary	Unemployed	Unemployed/Student	Buddhism	1	<2,548 USD	None	45-54	N/A	N/A	Yes	Other solid tumours	Other solid tumours	3	No	No	No	0	Yes	Yes	Yes	Yes	Yes	Yes	Yes	Yes	Yes	Yes	Yes	Yes	No	No	No	No	No	No	No	Media/news/newspapers/magazines	No	No	No	Type of cancer	Unsure	Yes	No	No	Yes	Yes
Male	Single	Post-Secondary/Tertiary	Employed	Employed	Protestant	0	2,548-5,095 USD	Private/Both	35-44	N/A	N/A	Yes	Blood cancers	Blood cancers	No information/unsure	No	No	No	0	Yes	Yes	Yes	No	Yes	Yes	Yes	Yes	Yes	No	Yes	No	No	No	No	Yes	Yes	No	No	Internet searches	Yes	Yes	No	Cost	Yes	Yes	No	No	Yes	No
Female	Single	Post-Secondary/Tertiary	Employed	Employed	Catholic	0	2,548-5,095 USD	Private/Both	35-44	N/A	N/A	Yes	Breast	Other solid tumours	0-1	No	No	No	0	Yes	No	No	Yes	Yes	Yes	Yes	Yes	Yes	Yes	Yes	Yes	No	No	No	No	No	No	No	Internet searches	Yes	No	No	Cost	Unsure	Unsure	No	No	No	No
Female	Married/Co-habitating	Up to Secondary	Employed	Employed	No Religion	0	2,548-5,095 USD	Public	45-54	45-54	>=45	Yes	Breast	Other solid tumours	4	No	No	No	0	No	No	No	Yes	Yes	No	Yes	Yes	Yes	Yes	Yes	No	No	No	No	Yes	Yes	Yes	No	Internet searches	No	No	No	Cost	No	No	No	No	Yes	Yes
Female	Single	Post-Secondary/Tertiary	Employed	Employed	Protestant	0	2,548-5,095 USD	Private/Both	45-54	N/A	N/A	Yes	Breast	Other solid tumours	3	No	No	No	0	No	No	No	Yes	Yes	Yes	Yes	Yes	Yes	Yes	Yes	Yes	No	Yes	No	Yes	Yes	Yes	Yes	Media/news/newspapers/magazines	No	No	No	Desire to have children	No	No	No	No	No	Yes
Female	Married/Co-habitating	Post-Secondary/Tertiary	Employed	Employed	Protestant	1	2,548-5,095 USD	None	45-54	>=55	>=45	Yes	Other solid tumours	Other solid tumours	2	No	No	No	0	Yes	Yes	Yes	Yes	Yes	Yes	Yes	Yes	Yes	Yes	Yes	No	No	Yes	No	Yes	Yes	Yes	Yes	Media/news/newspapers/magazines	Yes	Yes	Yes	Marital status	Unsure	Unsure	No	No	No	Yes
Male	Single	Up to Secondary	Unemployed	Unemployed/Student	Protestant	>=2	<2,548 USD	None	45-54	N/A	N/A	Yes	Other solid tumours	Other solid tumours	4	No	No	No	0	No	No	No	Yes	Yes	Yes	Yes	Yes	Yes	Yes	Yes	Yes	Yes	No	No	Yes	Yes	Yes	No	Others	No	No	No	Desire to have children	Unsure	Yes	No	No	Yes	Yes
Female	Divorced/Separated/Widowed	Up to Secondary	Unemployed	Retired	Protestant	1	<2,548 USD	Private/Both	35-44	N/A	N/A	Yes	Breast	Other solid tumours	4	No	No	No	0	No	No	Yes	Yes	Yes	Yes	Yes	Yes	Yes	Yes	Yes	Yes	No	No	No	Yes	Yes	Yes	No	Friends/relatives	Yes	Yes	Yes	Type of cancer	Unsure	Unsure	No	No	No	Yes
Female	Single	Post-Secondary/Tertiary	Employed	Employed	Catholic	0	<2,548 USD	Public	35-44	N/A	N/A	Yes	Other solid tumours	Other solid tumours	0-1	No	No	No	0	Yes	Yes	No	Yes	Yes	No	Yes	Yes	Yes	Yes	Yes	No	No	No	No	Yes	Yes	No	No	Others	Yes	Yes	No	Marital status	Yes	Yes	Yes	No	Yes	Yes
Female	Married/Co-habitating	Post-Secondary/Tertiary	Employed	Employed	Protestant	0	>=5,096 USD	Public	35-44	35-44	<45	Yes	Reproductive	Reproductive	3	No	No	No	0	No	Yes	Yes	Yes	Yes	Yes	Yes	Yes	Yes	No	Yes	Yes	No	No	No	Yes	Yes	No	No	Internet searches	No	Yes	Yes	Desire to have children	Unsure	No	No	No	Yes	No
Female	Married/Co-habitating	Up to Secondary	Unemployed	Housewife	No Religion	1	2,548-5,095 USD	None	35-44	45-54	>=45	Yes	Reproductive	Reproductive	2	No	No	No	0	No	Yes	Yes	No	Yes	Yes	Yes	Yes	No	Yes	Yes	No	No	No	Yes	Yes	No	No	No	Media/news/newspapers/magazines	No	No	No	Your age	No	Yes	Yes	No	No	No
Female	Single	Post-Secondary/Tertiary	Employed	Employed	Catholic	0	>=5,096 USD	Public	45-54	N/A	N/A	Yes	Other solid tumours	Other solid tumours	4	No	No	No	0	Yes	Yes	No	Yes	Yes	Yes	Yes	Yes	Yes	Yes	Yes	No	Yes	No	Yes	Yes	Yes	No	No	Friends/relatives	Yes	Yes	Yes	Desire to have children	Unsure	No	No	No	Yes	Yes
Female	Married/Co-habitating	Up to Secondary	Employed	Employed	No Religion	1	>=5,096 USD	Public	45-54	45-54	>=45	Yes	Breast	Other solid tumours	0-1	No	No	No	1	Yes	Yes	Yes	Yes	Yes	Yes	Yes	Yes	Yes	Yes	Yes	No	No	No	No	Yes	Yes	Yes	No	Others	No	No	No	Desire to have children	Unsure	No	No	No	No	No
Female	Married/Co-habitating	Post-Secondary/Tertiary	Employed	Employed	Protestant	0	>=5,096 USD	Public	35-44	18-34	<45	Yes	Reproductive	Reproductive	0-1	No	No	No	0	No	No	No	Yes	Yes	Yes	Yes	No	Yes	No	No	No	No	Yes	No	Yes	Yes	Yes	No	Media/news/newspapers/magazines	Yes	Yes	No	Type of cancer	Yes	No	No	No	Yes	Yes
Female	Married/Co-habitating	Up to Secondary	Unemployed	Housewife	Protestant	0	<2,548 USD	Private/Both	45-54	45-54	>=45	Yes	Other solid tumours	Other solid tumours	2	No	No	No	0	No	Yes	Yes	Yes	Yes	Yes	Yes	Yes	Yes	No	Yes	No	No	Yes	No	Yes	Yes	Yes	Yes	Doctors/nurses	No	Yes	Yes	Your age	Yes	Yes	No	No	Yes	No
Female	Married/Co-habitating	Up to Secondary	Employed	Employed	No Religion	1	>=5,096 USD	Public	45-54	45-54	>=45	Yes	Breast	Other solid tumours	0-1	No	No	No	1	Yes	Yes	Yes	Yes	Yes	Yes	Yes	Yes	Yes	Yes	Yes	No	No	No	No	Yes	Yes	Yes	No	Others	No	No	No	Desire to have children	Unsure	No	No	No	No	No
Female	Married/Co-habitating	Up to Secondary	Unemployed	Housewife	No Religion	>=2	>=5,096 USD	Private/Both	45-54	>=55	>=45	Yes	Breast	Other solid tumours	2	No	No	No	0	No	No	Yes	Yes	Yes	Yes	Yes	Yes	Yes	Yes	Yes	No	No	Yes	Yes	Yes	Yes	Yes	Yes	Friends/relatives	Yes	Yes	Yes	Desire to have children	Yes	Yes	Yes	Yes	Yes	No
Female	Married/Co-habitating	Post-Secondary/Tertiary	Employed	Employed	No Religion	0	<2,548 USD	Private/Both	18-34	35-44	<45	Yes	Reproductive	Reproductive	0-1	No	No	No	0	Yes	Yes	No	Yes	Yes	Yes	Yes	Yes	Yes	Yes	Yes	No	No	No	No	Yes	Yes	No	No	Media/news/newspapers/magazines	Yes	Yes	Yes	Desire to have children	Unsure	No	No	No	Yes	No
Female	Married/Co-habitating	Post-Secondary/Tertiary	Employed	Employed	No Religion	0	>=5,096 USD	Private/Both	35-44	45-54	>=45	Yes	Reproductive	Reproductive	0-1	No	No	No	0	No	No	No	Yes	Yes	Yes	Yes	Yes	Yes	Yes	Yes	No	No	Yes	No	Yes	Yes	Yes	No	Media/news/newspapers/magazines	No	No	No	Your age	Unsure	No	No	No	Yes	No
Female	Married/Co-habitating	Post-Secondary/Tertiary	Employed	Employed	Protestant	0	>=5,096 USD	Public	35-44	18-34	<45	Yes	Reproductive	Reproductive	0-1	No	No	No	0	No	No	No	Yes	Yes	Yes	Yes	No	Yes	No	No	No	No	Yes	No	Yes	Yes	Yes	No	Media/news/newspapers/magazines	Yes	Yes	No	Type of cancer	Yes	No	No	No	Yes	Yes
Female	Married/Co-habitating	Up to Secondary	Unemployed	Housewife	No Religion	>=2	2,548-5,095 USD	None	35-44	45-54	>=45	Yes	Breast	Other solid tumours	2	No	No	No	0	No	No	Yes	Yes	Yes	Yes	Yes	Yes	Yes	Yes	Yes	No	No	No	No	Yes	Yes	Yes	No	Internet searches	No	No	Yes	Your age	Unsure	Yes	No	No	Yes	Yes
Female	Married/Co-habitating	Up to Secondary	Unemployed	Housewife	No Religion	>=2	2,548-5,095 USD	None	45-54	N/A	N/A	Yes	Breast	Other solid tumours	0-1	No	No	No	0	No	No	No	Yes	Yes	Yes	Yes	Yes	No	Yes	Yes	No	No	No	No	Yes	Yes	No	No	Media/news/newspapers/magazines	Yes	Yes	Yes	Cost	Unsure	Yes	No	No	Yes	Yes
Male	Married/Co-habitating	Post-Secondary/Tertiary	Unemployed	Unemployed/Student	Buddhism	1	2,548-5,095 USD	None	35-44	35-44	<45	Yes	Other solid tumours	Other solid tumours	4	No	No	No	1	Yes	Yes	Yes	Yes	No	No	Yes	Yes	Yes	Yes	Yes	Yes	No	No	No	Yes	No	No	No	Doctors/nurses	No	No	No	Type of cancer	Unsure	Yes	Yes	Yes	Yes	No
Female	Single	Post-Secondary/Tertiary	Employed	Employed	No Religion	0	2,548-5,095 USD	Public	45-54	N/A	N/A	Yes	Breast	Other solid tumours	4	No	No	No	1	No	No	No	Yes	Yes	Yes	Yes	Yes	Yes	Yes	Yes	No	No	No	No	Yes	Yes	No	No	Media/news/newspapers/magazines	No	No	No	Desire to have children	Unsure	No	No	No	Yes	No
Female	Divorced/Separated/Widowed	Up to Secondary	Unemployed	Retired	Buddhism	0	<2,548 USD	None	45-54	N/A	N/A	Yes	Blood cancers	Blood cancers	No information/unsure	No	No	No	0	Yes	Yes	Yes	Yes	Yes	Yes	Yes	Yes	Yes	Yes	Yes	No	No	No	No	Yes	Yes	Yes	No	Internet searches	Yes	Yes	Yes	Your age	Yes	Yes	No	No	Yes	Yes
Female	Divorced/Separated/Widowed	Up to Secondary	Unemployed	Housewife	Protestant	>=2	2,548-5,095 USD	None	45-54	N/A	N/A	Yes	Other solid tumours	Other solid tumours	4	No	No	No	0	No	No	No	Yes	Yes	No	Yes	Yes	Yes	No	Yes	Yes	No	No	No	Yes	Yes	Yes	Yes	Media/news/newspapers/magazines	No	No	Yes	Desire to have children	Yes	Yes	Yes	Yes	No	Yes
Female	Married/Co-habitating	Post-Secondary/Tertiary	Employed	Employed	No Religion	0	<2,548 USD	Private/Both	18-34	35-44	<45	Yes	Reproductive	Reproductive	0-1	No	No	No	0	Yes	Yes	No	Yes	Yes	Yes	Yes	Yes	Yes	Yes	Yes	No	No	No	No	Yes	Yes	No	No	Media/news/newspapers/magazines	Yes	Yes	Yes	Desire to have children	Unsure	No	No	No	Yes	No
Female	Single	Post-Secondary/Tertiary	Employed	Employed	No Religion	0	<2,548 USD	None	35-44	N/A	N/A	Yes	Breast	Other solid tumours	3	No	No	No	0	Yes	Yes	Yes	Yes	Yes	Yes	Yes	Yes	Yes	Yes	Yes	Yes	No	No	No	Yes	Yes	Yes	No	Doctors/nurses	No	Yes	Yes	Marital status	Unsure	Yes	No	No	Yes	Yes
Female	Single	Post-Secondary/Tertiary	Employed	Employed	No Religion	0	<2,548 USD	None	35-44	N/A	N/A	Yes	Breast	Other solid tumours	3	No	No	No	0	Yes	Yes	Yes	Yes	Yes	Yes	Yes	Yes	Yes	Yes	Yes	Yes	No	No	No	Yes	Yes	Yes	No	Doctors/nurses	No	Yes	Yes	Marital status	Unsure	Yes	No	No	Yes	Yes
Female	Married/Co-habitating	Up to Secondary	Unemployed	Housewife	No Religion	>=2	2,548-5,095 USD	None	45-54	N/A	N/A	Yes	Breast	Other solid tumours	0-1	No	No	No	0	No	No	No	Yes	Yes	Yes	Yes	Yes	No	Yes	Yes	No	No	No	No	Yes	Yes	No	No	Media/news/newspapers/magazines	Yes	Yes	Yes	Cost	Unsure	Yes	No	No	Yes	Yes
Female	Single	Post-Secondary/Tertiary	Unemployed	Unemployed/Student	Catholic	0	2,548-5,095 USD	Private/Both	45-54	N/A	N/A	Yes	Other solid tumours	Other solid tumours	2	No	No	No	0	Yes	Yes	No	Yes	Yes	Yes	Yes	Yes	Yes	Yes	Yes	Yes	No	No	No	No	No	No	No	Internet searches	Yes	Yes	No	Cost	Unsure	Unsure	No	No	No	No
Female	Married/Co-habitating	Up to Secondary	Employed	Employed	No Religion	0	>=5,096 USD	Public	35-44	45-54	>=45	Yes	Other solid tumours	Other solid tumours	2	No	No	No	0	No	No	No	No	No	No	No	No	No	No	No	No	Yes	No	No	Yes	Yes	No	No	Media/news/newspapers/magazines	Yes	Yes	Yes	Physical condition	No	No	No	No	Yes	No
Female	Single	Post-Secondary/Tertiary	Employed	Employed	Protestant	0	<2,548 USD	Private/Both	35-44	45-54	>=45	Yes	Breast	Other solid tumours	2	No	No	No	0	Yes	Yes	Yes	Yes	Yes	Yes	Yes	No	Yes	Yes	No	No	Yes	Yes	No	Yes	Yes	Yes	Yes	Media/news/newspapers/magazines	Yes	Yes	No	Type of cancer	No	No	No	No	No	Yes
Female	Single	Post-Secondary/Tertiary	Employed	Employed	Protestant	0	2,548-5,095 USD	Private/Both	45-54	N/A	N/A	Yes	Breast	Other solid tumours	3	No	No	No	0	No	No	No	Yes	Yes	Yes	Yes	Yes	Yes	Yes	Yes	Yes	No	Yes	No	Yes	Yes	Yes	Yes	Media/news/newspapers/magazines	No	No	No	Desire to have children	No	No	No	No	No	Yes
Female	Married/Co-habitating	Up to Secondary	Unemployed	Housewife	No Religion	1	<2,548 USD	Public	45-54	>=55	>=45	Yes	Breast	Other solid tumours	0-1	No	No	No	0	No	No	No	Yes	Yes	Yes	Yes	Yes	Yes	Yes	Yes	No	No	Yes	No	Yes	Yes	Yes	No	Media/news/newspapers/magazines	No	No	No	Desire to have children	No	No	No	No	Yes	Yes
Female	Single	Post-Secondary/Tertiary	Employed	Employed	No Religion	0	<2,548 USD	Private/Both	35-44	45-54	>=45	Yes	Breast	Other solid tumours	2	No	No	No	1	Yes	Yes	No	Yes	Yes	Yes	Yes	No	Yes	No	No	No	Yes	No	No	No	Yes	Yes	Yes	Doctors/nurses	Yes	Yes	No	Time available before start of cancer treatment	No	Unsure	No	No	No	No
Female	Divorced/Separated/Widowed	Post-Secondary/Tertiary	Employed	Employed	Protestant	1	>=5,096 USD	Public	45-54	N/A	N/A	Yes	Breast	Other solid tumours	2	No	No	No	0	No	No	No	Yes	Yes	Yes	Yes	Yes	Yes	Yes	Yes	No	Yes	No	No	Yes	Yes	Yes	No	Friends/relatives	Yes	No	No	Your age	Unsure	No	No	No	Yes	Yes
Female	Married/Co-habitating	Post-Secondary/Tertiary	Employed	Employed	No Religion	1	2,548-5,095 USD	None	35-44	45-54	>=45	Yes	Other solid tumours	Other solid tumours	No information/unsure	No	No	No	0	Yes	Yes	Yes	Yes	Yes	Yes	Yes	Yes	Yes	Yes	Yes	No	No	No	No	Yes	Yes	No	Yes	Media/news/newspapers/magazines	Yes	Yes	Yes	Desire to have children	Unsure	Yes	No	No	Yes	Yes
Female	Married/Co-habitating	Post-Secondary/Tertiary	Employed	Employed	Buddhism	0	>=5,096 USD	Public	35-44	18-34	<45	Yes	Breast	Other solid tumours	3	No	No	No	0	Yes	Yes	Yes	Yes	Yes	Yes	Yes	Yes	Yes	Yes	Yes	No	No	Yes	No	Yes	Yes	Yes	Yes	Internet searches	Yes	Yes	Yes	Time available before start of cancer treatment	Yes	Yes	Yes	No	Yes	Yes
Female	Single	Post-Secondary/Tertiary	Employed	Employed	No Religion	0	<2,548 USD	Private/Both	35-44	N/A	N/A	Yes	Breast	Other solid tumours	0-1	No	No	No	0	Yes	No	No	Yes	Yes	Yes	Yes	Yes	Yes	Yes	Yes	Yes	Yes	No	No	Yes	Yes	Yes	No	Internet searches	Yes	Yes	No	Your age	Unsure	No	No	No	Yes	Yes
Female	Single	Post-Secondary/Tertiary	Employed	Employed	No Religion	0	2,548-5,095 USD	None	35-44	N/A	N/A	Yes	Breast	Other solid tumours	2	No	No	No	0	Yes	Yes	Yes	Yes	Yes	Yes	Yes	Yes	Yes	Yes	Yes	No	No	No	No	Yes	Yes	Yes	No	Media/news/newspapers/magazines	Yes	Yes	Yes	Cost	Unsure	Unsure	No	No	Yes	Yes
Female	Married/Co-habitating	Post-Secondary/Tertiary	Unemployed	Housewife	No Religion	0	2,548-5,095 USD	Private/Both	45-54	45-54	>=45	Yes	Other solid tumours	Other solid tumours	4	No	No	No	0	Yes	Yes	No	Yes	Yes	Yes	Yes	Yes	Yes	Yes	Yes	No	No	No	No	Yes	Yes	Yes	Yes	Media/news/newspapers/magazines	Yes	Yes	No	Time available before start of cancer treatment	Unsure	No	No	No	Yes	Yes
Female	Single	Up to Secondary	Employed	Employed	No Religion	0	<2,548 USD	Private/Both	35-44	N/A	N/A	Yes	Other solid tumours	Other solid tumours	No information/unsure	No	No	No	0	No	No	No	Yes	Yes	Yes	Yes	Yes	No	No	No	No	No	No	No	No	No	No	No	Internet searches	No	No	No	Type of cancer	Unsure	No	No	No	Yes	Yes
Female	Single	Up to Secondary	Unemployed	Unemployed/Student	Buddhism	0	<2,548 USD	None	35-44	N/A	N/A	Yes	Reproductive	Reproductive	0-1	No	No	No	1	No	No	No	Yes	Yes	Yes	Yes	Yes	Yes	Yes	Yes	Yes	No	No	No	Yes	Yes	Yes	No	Internet searches	Yes	No	No	Financial resources available	Unsure	No	No	No	Yes	Yes
Female	Single	Up to Secondary	Employed	Employed	No Religion	0	2,548-5,095 USD	None	45-54	N/A	N/A	Yes	Breast	Other solid tumours	0-1	No	No	No	1	Yes	Yes	Yes	No	No	No	No	No	No	No	No	No	Yes	Yes	No	Yes	Yes	Yes	No	Media/news/newspapers/magazines	Yes	Yes	Yes	Desire to have children	Yes	No	No	No	No	No
Female	Divorced/Separated/Widowed	Up to Secondary	Unemployed	Housewife	No Religion	1	2,548-5,095 USD	None	35-44	N/A	N/A	Yes	Breast	Other solid tumours	4	No	No	No	0	No	No	No	No	No	No	No	No	No	No	No	No	Yes	No	No	No	No	No	No	Doctors/nurses	No	No	No	Type of cancer	No	Yes	No	No	Yes	No
Female	Married/Co-habitating	Post-Secondary/Tertiary	Employed	Employed	No Religion	0	>=5,096 USD	Public	35-44	18-34	<45	Yes	Reproductive	Reproductive	4	No	No	No	0	No	No	No	No	Yes	Yes	Yes	Yes	Yes	Yes	Yes	No	No	No	No	Yes	Yes	Yes	No	Media/news/newspapers/magazines	Yes	Yes	Yes	Time available before start of cancer treatment	Yes	Yes	Yes	No	Yes	Yes
Female	Married/Co-habitating	Post-Secondary/Tertiary	Employed	Employed	Protestant	0	2,548-5,095 USD	Private/Both	35-44	35-44	<45	Yes	Reproductive	Reproductive	3	No	No	No	0	Yes	Yes	Yes	Yes	Yes	Yes	Yes	Yes	Yes	Yes	Yes	No	Yes	No	No	No	Yes	No	No	Media/news/newspapers/magazines	Yes	Yes	Yes	Desire to have children	Yes	Yes	No	No	Yes	No
Female	Married/Co-habitating	Post-Secondary/Tertiary	Employed	Employed	Protestant	0	2,548-5,095 USD	Private/Both	35-44	35-44	<45	Yes	Breast	Other solid tumours	2	No	No	No	0	Yes	Yes	No	Yes	Yes	Yes	Yes	Yes	Yes	Yes	Yes	Yes	No	No	No	Yes	Yes	No	Yes	Internet searches	Yes	Yes	No	Cost	Unsure	Unsure	No	No	Yes	No
Female	Married/Co-habitating	Up to Secondary	Unemployed	Housewife	No Religion	>=2	<2,548 USD	Public	45-54	45-54	>=45	Yes	Reproductive	Reproductive	0-1	No	No	No	0	Yes	Yes	Yes	Yes	Yes	Yes	Yes	Yes	Yes	Yes	Yes	No	No	No	No	Yes	Yes	Yes	No	Media/news/newspapers/magazines	Yes	Yes	Yes	Desire to have children	Unsure	Yes	No	No	Yes	Yes
Female	Married/Co-habitating	Up to Secondary	Employed	Employed	Buddhism	>=2	2,548-5,095 USD	None	45-54	>=55	>=45	Yes	Breast	Other solid tumours	0-1	No	No	No	0	Yes	No	No	Yes	Yes	Yes	Yes	Yes	Yes	Yes	Yes	No	No	No	No	No	No	No	No	Internet searches	Yes	No	No	Your age	Unsure	Unsure	No	No	No	No
Female	Single	Up to Secondary	Unemployed	Unemployed/Student	No Religion	0	<2,548 USD	Private/Both	45-54	N/A	N/A	Yes	Breast	Other solid tumours	No information/unsure	No	No	No	0	No	No	No	Yes	Yes	Yes	Yes	Yes	No	No	Yes	No	No	No	No	Yes	Yes	Yes	No	Media/news/newspapers/magazines	Yes	Yes	Yes	Financial resources available	Unsure	No	No	No	Yes	No
Female	Married/Co-habitating	Post-Secondary/Tertiary	Unemployed	Unemployed/Student	No Religion	0	2,548-5,095 USD	Public	35-44	35-44	<45	Yes	Breast	Other solid tumours	0-1	No	No	No	0	No	No	No	Yes	Yes	Yes	Yes	Yes	No	No	Yes	No	No	No	No	Yes	Yes	No	No	Doctors/nurses	Yes	Yes	Yes	Type of cancer	Yes	Unsure	No	No	Yes	Yes
Female	Married/Co-habitating	Post-Secondary/Tertiary	Unemployed	Unemployed/Student	No Religion	0	2,548-5,095 USD	Public	35-44	35-44	<45	Yes	Breast	Other solid tumours	0-1	No	No	No	0	Yes	No	Yes	Yes	No	Yes	Yes	Yes	Yes	No	Yes	No	No	Yes	No	Yes	No	No	No	Doctors/nurses	Yes	Yes	Yes	Your age	Yes	Unsure	Yes	Yes	Yes	Yes
Female	Divorced/Separated/Widowed	Up to Secondary	Employed	Employed	Protestant	1	2,548-5,095 USD	Private/Both	45-54	N/A	N/A	Yes	Breast	Other solid tumours	2	No	No	No	0	Yes	Yes	No	Yes	Yes	Yes	Yes	Yes	Yes	No	Yes	Yes	No	No	No	No	No	No	No	Friends/relatives	No	No	No	Your age	No	No	No	No	No	No
Female	Divorced/Separated/Widowed	Up to Secondary	Employed	Employed	Protestant	1	2,548-5,095 USD	Private/Both	45-54	N/A	N/A	Yes	Breast	Other solid tumours	2	No	No	No	0	Yes	Yes	No	Yes	Yes	Yes	Yes	Yes	Yes	No	Yes	Yes	No	No	No	No	No	No	No	Friends/relatives	No	No	No	Your age	No	No	No	No	No	No
Female	Divorced/Separated/Widowed	Up to Secondary	Employed	Employed	Protestant	1	2,548-5,095 USD	Private/Both	45-54	N/A	N/A	Yes	Breast	Other solid tumours	2	No	No	No	0	Yes	Yes	No	Yes	Yes	Yes	Yes	Yes	Yes	No	Yes	Yes	No	No	No	No	No	No	No	Friends/relatives	No	No	No	Your age	No	No	No	No	No	No
Female	Married/Co-habitating	Post-Secondary/Tertiary	Unemployed	Housewife	Catholic	0	>=5,096 USD	Private/Both	45-54	45-54	>=45	Yes	Breast	Other solid tumours	2	No	No	No	1	Yes	No	No	Yes	Yes	No	Yes	No	Yes	Yes	No	No	No	No	No	Yes	Yes	Yes	No	Doctors/nurses	Yes	Yes	Yes	Desire to have children	No	Yes	No	No	Yes	No
Female	Married/Co-habitating	Post-Secondary/Tertiary	Employed	Employed	Catholic	0	>=5,096 USD	Private/Both	45-54	45-54	>=45	Yes	Breast	Other solid tumours	2	No	No	No	0	No	No	No	No	No	No	No	No	Yes	No	No	Yes	No	No	No	Yes	Yes	Yes	No	Doctors/nurses	Yes	No	No	Religion	Yes	Yes	No	No	Yes	No
Female	Married/Co-habitating	Up to Secondary	Employed	Employed	No Religion	1	2,548-5,095 USD	Private/Both	45-54	>=55	>=45	Yes	Breast	Other solid tumours	3	No	No	No	0	Yes	Yes	Yes	Yes	Yes	Yes	Yes	Yes	Yes	Yes	Yes	Yes	No	Yes	No	Yes	Yes	Yes	No	Media/news/newspapers/magazines	Yes	Yes	Yes	Cost	Unsure	Unsure	No	No	Yes	Yes
Female	Married/Co-habitating	Up to Secondary	Unemployed	Housewife	No Religion	1	2,548-5,095 USD	None	45-54	45-54	>=45	Yes	Breast	Other solid tumours	2	No	No	No	0	No	No	No	Yes	Yes	Yes	Yes	Yes	Yes	Yes	Yes	No	No	Yes	Yes	Yes	Yes	Yes	Yes	Media/news/newspapers/magazines	No	No	No	Desire to have children	No	No	No	No	Yes	Yes
Female	Married/Co-habitating	Post-Secondary/Tertiary	Employed	Employed	No Religion	1	2,548-5,095 USD	Private/Both	45-54	45-54	>=45	Yes	Breast	Other solid tumours	2	No	No	No	0	No	No	No	Yes	Yes	Yes	Yes	Yes	Yes	Yes	Yes	No	No	Yes	No	Yes	Yes	Yes	No	Media/news/newspapers/magazines	No	No	No	Financial resources available	Unsure	No	No	No	Yes	Yes
Male	Single	Post-Secondary/Tertiary	Employed	Employed	No Religion	0	2,548-5,095 USD	None	35-44	N/A	N/A	Yes	Other solid tumours	Other solid tumours	2	No	No	No	0	Yes	Yes	No	Yes	Yes	No	Yes	Yes	Yes	Yes	No	No	No	No	No	No	Yes	Yes	No	Friends/relatives	Yes	Yes	No	Desire to have children	Unsure	Yes	No	No	Yes	Yes
Female	Married/Co-habitating	Up to Secondary	Employed	Employed	No Religion	>=2	2,548-5,095 USD	Private/Both	45-54	45-54	>=45	Yes	Breast	Other solid tumours	2	No	No	No	0	No	No	No	Yes	Yes	No	Yes	Yes	Yes	No	Yes	No	Yes	Yes	No	Yes	Yes	Yes	No	Friends/relatives	Yes	Yes	No	Desire to have children	Unsure	Yes	No	No	Yes	No
Female	Married/Co-habitating	Up to Secondary	Employed	Employed	No Religion	>=2	2,548-5,095 USD	Private/Both	45-54	45-54	>=45	Yes	Breast	Other solid tumours	2	No	No	No	0	No	No	No	Yes	Yes	Yes	Yes	Yes	Yes	Yes	Yes	No	No	No	No	Yes	Yes	Yes	No	Media/news/newspapers/magazines	Yes	No	No	Your age	Unsure	Yes	No	No	Yes	No
Male	Married/Co-habitating	Up to Secondary	Employed	Employed	No Religion	>=2	2,548-5,095 USD	None	45-54	45-54	>=45	Yes	Blood cancers	Blood cancers	0-1	No	No	No	0	No	No	No	Yes	Yes	Yes	Yes	Yes	Yes	Yes	Yes	No	No	Yes	No	Yes	Yes	Yes	No	Media/news/newspapers/magazines	No	No	No	Cost	Unsure	Yes	No	No	Yes	Yes
Male	Divorced/Separated/Widowed	Up to Secondary	Employed	Employed	Buddhism	1	2,548-5,095 USD	None	45-54	35-44	<45	Yes	Other solid tumours	Other solid tumours	0-1	No	No	No	0	No	No	No	Yes	Yes	Yes	Yes	Yes	No	No	Yes	No	No	No	No	Yes	Yes	Yes	Yes	Media/news/newspapers/magazines	No	No	No	Financial resources available	Unsure	No	No	No	Yes	Yes
Female	Married/Co-habitating	Up to Secondary	Employed	Employed	Buddhism	0	2,548-5,095 USD	Private/Both	45-54	45-54	>=45	Yes	Breast	Other solid tumours	0-1	No	No	No	0	No	No	Yes	Yes	Yes	Yes	Yes	Yes	Yes	Yes	Yes	No	No	Yes	No	Yes	Yes	Yes	No	Friends/relatives	Yes	Yes	Yes	Your age	Yes	Yes	No	No	Yes	Yes
Female	Married/Co-habitating	Up to Secondary	Employed	Employed	No Religion	0	2,548-5,095 USD	Private/Both	45-54	45-54	>=45	Yes	Breast	Other solid tumours	0-1	No	No	No	0	No	No	Yes	Yes	Yes	Yes	Yes	Yes	Yes	Yes	Yes	No	No	No	No	Yes	Yes	Yes	No	Friends/relatives	Yes	Yes	Yes	Your age	Yes	Yes	No	No	Yes	Yes
Female	Married/Co-habitating	Up to Secondary	Employed	Employed	No Religion	0	>=5,096 USD	Private/Both	45-54	45-54	>=45	Yes	Breast	Other solid tumours	0-1	No	No	No	0	No	No	No	No	No	No	No	No	No	No	No	No	No	No	No	Yes	Yes	No	No	Internet searches	No	No	No	Cost	Unsure	Unsure	No	No	No	No
Female	Married/Co-habitating	Up to Secondary	Unemployed	Housewife	No Religion	1	2,548-5,095 USD	None	45-54	45-54	>=45	Yes	Breast	Other solid tumours	3	No	No	No	0	No	No	Yes	Yes	Yes	Yes	Yes	Yes	Yes	No	Yes	No	No	No	No	Yes	Yes	Yes	Yes	Media/news/newspapers/magazines	Yes	No	No	Cost	Unsure	Unsure	No	No	Yes	No
Female	Married/Co-habitating	Up to Secondary	Employed	Employed	No Religion	1	>=5,096 USD	Public	45-54	45-54	>=45	Yes	Breast	Other solid tumours	3	No	No	No	0	Yes	No	No	Yes	No	Yes	Yes	Yes	No	Yes	Yes	No	No	No	No	Yes	Yes	Yes	Yes	Media/news/newspapers/magazines	Yes	No	No	Cost	Unsure	Yes	No	No	Yes	No
Female	Married/Co-habitating	Post-Secondary/Tertiary	Employed	Employed	No Religion	0	<2,548 USD	Public	35-44	35-44	<45	Yes	Breast	Other solid tumours	2	No	No	No	1	Yes	No	No	Yes	Yes	Yes	Yes	Yes	Yes	Yes	Yes	No	No	No	No	Yes	Yes	Yes	No	Doctors/nurses	Yes	Yes	No	Type of cancer	Yes	Yes	No	No	Yes	Yes
Female	Married/Co-habitating	Post-Secondary/Tertiary	Employed	Employed	No Religion	0	<2,548 USD	Public	35-44	35-44	<45	Yes	Breast	Other solid tumours	2	No	No	No	1	Yes	No	No	Yes	Yes	Yes	Yes	Yes	Yes	Yes	Yes	No	No	No	No	Yes	Yes	Yes	No	Doctors/nurses	Yes	Yes	No	Type of cancer	Yes	Yes	No	No	Yes	Yes
Female	Married/Co-habitating	Post-Secondary/Tertiary	Employed	Employed	No Religion	0	<2,548 USD	Public	35-44	35-44	<45	Yes	Breast	Other solid tumours	2	No	No	No	1	Yes	No	No	Yes	Yes	Yes	Yes	Yes	Yes	Yes	Yes	No	No	No	No	Yes	Yes	Yes	No	Doctors/nurses	Yes	Yes	No	Type of cancer	Yes	Yes	No	No	Yes	Yes
Female	Married/Co-habitating	Post-Secondary/Tertiary	Employed	Employed	Buddhism	0	>=5,096 USD	Private/Both	45-54	45-54	>=45	Yes	Breast	Other solid tumours	2	No	No	No	0	No	No	No	Yes	Yes	Yes	Yes	Yes	Yes	Yes	Yes	Yes	No	Yes	No	Yes	Yes	Yes	Yes	Media/news/newspapers/magazines	No	No	No	Type of cancer	No	Yes	No	No	Yes	Yes
Female	Married/Co-habitating	Post-Secondary/Tertiary	Unemployed	Retired	Protestant	1	<2,548 USD	Private/Both	45-54	45-54	>=45	Yes	Breast	Other solid tumours	2	No	No	No	0	No	Yes	No	Yes	Yes	Yes	Yes	Yes	Yes	Yes	Yes	Yes	No	No	No	No	Yes	No	No	Friends/relatives	Yes	Yes	Yes	Desire to have children	No	No	No	No	Yes	Yes
Female	Married/Co-habitating	Post-Secondary/Tertiary	Unemployed	Retired	Protestant	1	<2,548 USD	Private/Both	45-54	45-54	>=45	Yes	Breast	Other solid tumours	2	No	No	No	0	No	No	No	Yes	Yes	Yes	Yes	Yes	Yes	Yes	No	Yes	No	No	Yes	Yes	Yes	Yes	No	Friends/relatives	No	No	No	Marital status	Unsure	No	No	No	No	Yes
Female	Married/Co-habitating	Up to Secondary	Employed	Employed	No Religion	0	>=5,096 USD	Private/Both	45-54	45-54	>=45	Yes	Breast	Other solid tumours	0-1	No	No	No	0	No	No	No	No	No	No	No	No	No	No	No	No	No	No	No	Yes	Yes	No	No	Internet searches	No	No	No	Cost	Unsure	Unsure	No	No	No	No
Female	Married/Co-habitating	Post-Secondary/Tertiary	Employed	Employed	Protestant	0	>=5,096 USD	Private/Both	45-54	45-54	>=45	Yes	Breast	Other solid tumours	2	No	No	No	0	Yes	Yes	Yes	No	No	No	No	No	No	No	No	No	No	No	No	No	No	No	No	Friends/relatives	No	No	No	Marital status	Yes	No	No	No	No	No
Female	Married/Co-habitating	Post-Secondary/Tertiary	Employed	Employed	Protestant	1	>=5,096 USD	Public	45-54	45-54	>=45	Yes	Breast	Other solid tumours	2	No	No	No	0	Yes	No	No	Yes	Yes	Yes	Yes	Yes	Yes	Yes	Yes	Yes	No	No	No	Yes	Yes	No	No	Friends/relatives	Yes	Yes	No	Type of cancer	Unsure	Yes	No	No	Yes	No
Female	Married/Co-habitating	Up to Secondary	Unemployed	Housewife	Buddhism	1	2,548-5,095 USD	None	18-34	35-44	<45	Yes	Breast	Other solid tumours	0-1	Yes	No	No	1	Yes	No	No	No	No	No	Yes	Yes	Yes	No	Yes	No	No	No	No	Yes	Yes	Yes	No	Friends/relatives	No	No	No	Desire to have children		Yes	No	No	Yes	No
Male	Divorced/Separated/Widowed	Up to Secondary	Unemployed	Retired	No Religion			None	45-54	N/A	N/A	Yes	Other solid tumours	Other solid tumours	4	Yes	Yes	Yes	1	No	No	No	Yes	Yes	Yes	Yes	Yes	No	No	Yes	No	No	No	No	No	No	No	No	Internet searches	No	No	No	Your age	Yes	Yes	No	No	No	Yes
Female	Single	Post-Secondary/Tertiary	Unemployed	Unemployed/Student	No Religion	0	<2,548 USD	None	18-34	N/A	N/A	Yes	Breast	Other solid tumours	2	Yes	Yes	Yes	0	Yes	Yes	No	Yes	Yes	Yes	Yes	Yes	Yes	Yes	Yes	No	No	No	No	No	No	No	No	Doctors/nurses	Yes	Yes	Yes	Desire to have children	Unsure	Unsure	Yes	No	Yes	No
Female	Single	Post-Secondary/Tertiary	Employed	Employed	Buddhism	0	2,548-5,095 USD	None	45-54	N/A	N/A	Yes	Breast	Other solid tumours	0-1	Yes	Yes	Yes	1	Yes	No	No	Yes	Yes	Yes	Yes	Yes	Yes	Yes	Yes	Yes	No	No	No	Yes	Yes	No	No	Others	Yes	Yes	No	Financial resources available	Yes	No	Yes	No	Yes	Yes
Female	Divorced/Separated/Widowed	Post-Secondary/Tertiary	Employed	Employed	Catholic		2,548-5,095 USD	Private/Both	35-44	N/A	N/A	Yes	Breast	Other solid tumours	0-1	Yes	Yes	No	0	Yes	No	No	Yes	Yes	Yes	Yes	Yes	Yes	Yes	Yes	Yes	No	No	No	Yes	Yes	No	No	Media/news/newspapers/magazines	Yes	Yes	Yes	Desire to have children	Yes	Yes	Yes	Yes	Yes	No
Female	Divorced/Separated/Widowed	Post-Secondary/Tertiary	Employed	Employed	No Religion		<2,548 USD	Private/Both	45-54	N/A	N/A	Yes	Breast	Other solid tumours	2	Yes	No	No	1	Yes	Yes	Yes	Yes	Yes	Yes	Yes	Yes	Yes	Yes	Yes	No	No	Yes	No	Yes	Yes	Yes	No	Media/news/newspapers/magazines	Yes	Yes	Yes	Marital status	No	Yes	No	No	Yes	Yes
Female	Married/Co-habitating	Up to Secondary	Employed	Employed	No Religion	1	>=5,096 USD	Private/Both	35-44	35-44	<45	Yes	Breast	Other solid tumours	2	Yes	No	No	0	Yes	No	No	Yes	No	No	Yes	Yes	Yes	Yes	Yes	No	No	Yes	No	Yes	Yes	No	No	Media/news/newspapers/magazines	Yes	Yes	Yes	Your age	Unsure	Yes	No	No	Yes	No
Female	Married/Co-habitating	Post-Secondary/Tertiary	Employed	Employed	No Religion	1	<2,548 USD	Private/Both	35-44	35-44	<45	Yes	Breast	Other solid tumours	2	Yes	No	No	0	Yes	Yes	Yes	Yes	No	Yes	Yes	Yes	Yes	Yes	Yes	No	No	No	No	Yes	Yes	No	No	Media/news/newspapers/magazines	Yes	Yes	Yes	Your age	Unsure	Yes	Yes	Yes	Yes	No
Female	Single	Post-Secondary/Tertiary	Employed	Employed	No Religion	0	2,548-5,095 USD	None	35-44	N/A	N/A	Yes	Breast	Other solid tumours	2	Yes	Yes	Yes	0	Yes	Yes	No	Yes	Yes	Yes	Yes	Yes	No	No	No	No	No	Yes	No	Yes	Yes	No	No	Internet searches	Yes	Yes	No	Your age	Unsure	Unsure	Yes	No	Yes	Yes
Female	Single	Up to Secondary	Employed	Employed	Protestant	0	2,548-5,095 USD	Private/Both	35-44	N/A	N/A	Yes	Breast	Other solid tumours	No information/unsure	No	No	No	0	Yes	Yes	Yes	Yes	Yes	No	Yes	Yes	Yes	Yes	Yes	Yes	No	Yes	No	Yes	Yes	Yes	No	Media/news/newspapers/magazines	Yes	No	No	Cost	Yes	Unsure	Yes	No	Yes	Yes
Female	Single	Post-Secondary/Tertiary	Employed	Employed	Catholic	0	>=5,096 USD	Private/Both	35-44	N/A	N/A	Yes	Breast	Other solid tumours	2	Yes	No	No	0	No	Yes	No	Yes	Yes	Yes	Yes	Yes	Yes	Yes	Yes	No	No	No	No	Yes	Yes	No	No	Doctors/nurses	Yes	No	No		Yes	No	Yes	Yes	No	No
Female	Single	Up to Secondary	Employed	Employed	No Religion	0	2,548-5,095 USD	Public	45-54	N/A	N/A	Yes	Breast	Other solid tumours	No information/unsure	Yes	No	No	0	Yes	No	No	Yes	Yes	No	No	Yes	Yes	Yes	No	No	No	No	No	Yes	Yes	Yes	No		Yes	No	Yes		Unsure	Yes	Yes	No	No	No
Male	Married/Co-habitating	Post-Secondary/Tertiary	Employed	Employed	Catholic	1	<2,548 USD	Private/Both	45-54	45-54	>=45	Yes	Other solid tumours	Other solid tumours	2	Yes	No	Yes	0	Yes	Yes	No	Yes	Yes	Yes	Yes	Yes	Yes	Yes	Yes	Yes	No	No	No	Yes	Yes	Yes	Yes	Doctors/nurses	Yes	Yes	No	Desire to have children	Unsure	Unsure	Yes	No	Yes	Yes
Female	Single	Post-Secondary/Tertiary	Employed	Employed	Protestant	0	2,548-5,095 USD	Private/Both	45-54	N/A	N/A	Yes	Breast	Other solid tumours	2	Yes	Yes	Yes	1	Yes	Yes	No	Yes	Yes	Yes	Yes	Yes	Yes	Yes	Yes	Yes	No	No	No	Yes	Yes	No	No	Friends/relatives	Yes	Yes	Yes	Desire to have children	Unsure	Yes	No	No	Yes	Yes
Female	Married/Co-habitating	Up to Secondary	Unemployed	Unemployed/Student	Buddhism	1	>=5,096 USD	Private/Both	45-54	45-54	>=45	Yes	Breast	Other solid tumours	2	Yes	Yes	Yes	0	No	No	No	Yes	Yes	Yes	Yes	Yes	No	Yes	Yes	No	No	No	No	Yes	Yes	No	No	Media/news/newspapers/magazines	Yes	Yes	Yes		Unsure	Yes	No	No	Yes	Yes
Male	Married/Co-habitating	Post-Secondary/Tertiary	Employed	Employed	No Religion	>=2	>=5,096 USD	Private/Both	45-54	35-44	<45	Yes	Other solid tumours	Other solid tumours	2	Yes	No	Yes	0	Yes	Yes	Yes	Yes	Yes	Yes	Yes	Yes	Yes	Yes	Yes	Yes	No	No	No	Yes	Yes	No	No		Yes	Yes	Yes		Unsure	Yes	Yes	No	Yes	Yes
Female	Single	Post-Secondary/Tertiary	Employed	Employed	Protestant	0	>=5,096 USD	Private/Both	35-44	N/A	N/A	Yes	Breast	Other solid tumours	0-1	Yes	No	No	0	Yes	Yes	Yes	Yes	Yes	Yes	Yes	Yes	Yes	No	No	No	No	No	No	Yes	Yes	Yes	Yes		Yes	Yes	Yes		Unsure	Unsure	No	No	Yes	Yes
Female	Single	Post-Secondary/Tertiary	Employed	Employed	Catholic	0	>=5,096 USD	Public	35-44	N/A	N/A	Yes	Breast	Other solid tumours	0-1	Yes	Yes	Yes	0	Yes	Yes	Yes	Yes	Yes	Yes	Yes	Yes	No	No	Yes	No	No	No	No	Yes	Yes	No	No		Yes	Yes	Yes	Type of cancer	No	No	No	No	No	No
Female	Married/Co-habitating	Post-Secondary/Tertiary	Employed	Employed	No Religion	0	2,548-5,095 USD	None	45-54	45-54	>=45	Yes	Breast	Other solid tumours	3	Yes	Yes	Yes	0	No	No	Yes	Yes	Yes	Yes	Yes	Yes	Yes	Yes	Yes	No	No	No	No	Yes	Yes	No	No	Media/news/newspapers/magazines	Yes	Yes	Yes	Desire to have children	Yes	Yes	Yes	Yes	Yes	Yes
Female	Married/Co-habitating	Post-Secondary/Tertiary	Employed	Employed	No Religion	1	2,548-5,095 USD	Public	45-54	45-54	>=45	Yes	Other solid tumours	Other solid tumours	0-1	Yes	No	No	0	Yes	Yes	Yes	Yes	Yes	Yes	Yes	Yes	Yes	Yes	Yes	No	No	No	No	Yes	Yes	Yes	No		Yes	Yes	Yes	Your age	Yes	Yes	No	No	Yes	Yes
Male	Married/Co-habitating	Post-Secondary/Tertiary	Unemployed	Retired	No Religion	1	2,548-5,095 USD	Public	45-54	35-44	<45	Yes	Other solid tumours	Other solid tumours	No information/unsure	Yes	No	No	0	Yes	Yes	Yes	Yes	Yes	Yes	Yes	Yes	Yes	Yes	Yes	No	No	No	No	Yes	Yes	No	No	Doctors/nurses	Yes	Yes	Yes	Desire to have children	Yes	Yes	No	No	Yes	Yes
Male	Married/Co-habitating	Post-Secondary/Tertiary	Employed	Employed	Protestant	0	2,548-5,095 USD	Public	45-54	45-54	>=45	Yes	Other solid tumours	Other solid tumours	3	Yes	Yes	Yes	0	No	No	No	Yes	Yes	Yes	Yes	Yes	Yes	Yes	Yes	Yes	No	No	No	Yes	Yes	Yes	Yes	Doctors/nurses	Yes	Yes	Yes	Religion	Unsure	Unsure	No	No	Yes	Yes
Female	Married/Co-habitating	Post-Secondary/Tertiary	Employed	Employed	Protestant	1	>=5,096 USD	Public	35-44	45-54	>=45	Yes	Other solid tumours	Other solid tumours	3	Yes	Yes	Yes	0	No	No	No	Yes	Yes	Yes	Yes	Yes	Yes	Yes	Yes	Yes	No	No	No	Yes	Yes	No	No	Internet searches	Yes	Yes	Yes	Religion	No	No	No	No	Yes	Yes
Female	Married/Co-habitating	Up to Secondary	Unemployed	Housewife	No Religion	>=2	2,548-5,095 USD	Public	45-54	45-54	>=45	Yes	Breast	Other solid tumours	3	Yes	Yes	Yes	0	Yes	Yes	Yes	Yes	Yes	Yes	Yes	Yes	Yes	Yes	Yes	No	No	No	No	Yes	Yes	No	No	Doctors/nurses	Yes	Yes	Yes	Your age	Yes	Yes	Yes	No	Yes	Yes
Male	Married/Co-habitating	Post-Secondary/Tertiary	Employed	Employed	Protestant	1	>=5,096 USD	Private/Both	35-44	18-34	<45	Yes	Other solid tumours	Other solid tumours	2	Yes	Yes	Yes	0	Yes	Yes	Yes	Yes	Yes	Yes	Yes	Yes	Yes	Yes	Yes	Yes	No	Yes	No	Yes	Yes	Yes	No		Yes	Yes	Yes	Desire to have children	Yes	Yes	No	Yes	No	No
Female	Married/Co-habitating	Up to Secondary	Unemployed	Housewife	No Religion	>=2	2,548-5,095 USD	Public	35-44	>=55	>=45	Yes	Breast	Other solid tumours	3	Yes	Yes	Yes	0	Yes	Yes	No	Yes	Yes	Yes	Yes	Yes	Yes	Yes	Yes	No	No	Yes	No	No	Yes	No	No	Friends/relatives	Yes	Yes	Yes	Your age	Yes	Yes	No	No	Yes	Yes
Female	Divorced/Separated/Widowed	Post-Secondary/Tertiary	Employed	Employed	Protestant	0	>=5,096 USD	Public	45-54	N/A	N/A	Yes	Breast	Other solid tumours	2	Yes	Yes	Yes	1	No	No	No	No	No	No	No	No	Yes	Yes	No	Yes	No	No	No	No	No	No	No	Others	No	No	No		Unsure	Unsure	No	Yes	Yes	Yes
Female	Married/Co-habitating	Up to Secondary	Employed	Employed	No Religion	>=2	>=5,096 USD	Public	35-44	35-44	<45	Yes	Breast	Other solid tumours	3	Yes	No	Yes	0	Yes	Yes	No	Yes	Yes	No	No	Yes	No	No	Yes	Yes	No	No	No	No	No	No	No	Friends/relatives	No	No	No		Unsure	Unsure	No	No	No	No
Female	Married/Co-habitating	Post-Secondary/Tertiary	Employed	Employed	Protestant	1	>=5,096 USD	Private/Both	35-44	45-54	>=45	Yes	Breast	Other solid tumours	0-1	Yes	Yes	Yes	1	Yes	Yes	Yes	Yes	Yes	Yes	Yes	Yes	Yes	Yes	Yes	Yes	No	No	No	Yes	Yes	Yes	Yes		Yes	Yes	Yes		Unsure	Unsure	No	No	No	Yes
Female	Married/Co-habitating	Post-Secondary/Tertiary	Employed	Employed	Protestant	1	>=5,096 USD	Private/Both	45-54	45-54	>=45	Yes	Breast	Other solid tumours	3	Yes	No	Yes	0	Yes	No	No	Yes	Yes	Yes	Yes	Yes	No	Yes	No	Yes	No	No	No	Yes	Yes	No	No		Yes	No	No		Yes	Unsure	No	No	Yes	Yes
Female	Married/Co-habitating	Post-Secondary/Tertiary	Employed	Employed	Protestant	>=2	>=5,096 USD	Private/Both	45-54	45-54	>=45	Yes	Breast	Other solid tumours	2	Yes	Yes	Yes	0	Yes	No	No	Yes	Yes	Yes	Yes	Yes	Yes	Yes	Yes	No	No	No	No	Yes	Yes	No	No		Yes	Yes	No	Your age	Unsure	Yes	No	No	Yes	Yes
Female	Married/Co-habitating	Post-Secondary/Tertiary	Unemployed	Housewife	No Religion		>=5,096 USD	Public	45-54	>=55	>=45	Yes	Breast	Other solid tumours	3	Yes	No	Yes	1	Yes	Yes	Yes	Yes	No	Yes	Yes	Yes	No	Yes	Yes	No	No	No	No	Yes	Yes	No	No		No	No	Yes		Yes	Unsure	No	No	Yes	Yes
Female	Married/Co-habitating	Post-Secondary/Tertiary	Unemployed	Housewife	No Religion		>=5,096 USD	Private/Both	45-54	>=55	>=45	Yes	Breast	Other solid tumours	2	Yes	Yes	Yes	0	Yes	No	No	Yes	Yes	Yes	Yes	Yes	Yes	Yes	Yes	Yes	No	No	No	Yes	No	No	No	Media/news/newspapers/magazines	Yes	No	No		Unsure	Unsure	No	No	No	No
Female	Married/Co-habitating	Up to Secondary	Employed	Employed	No Religion	1	>=5,096 USD	Public	45-54	45-54	>=45	Yes	Other solid tumours	Other solid tumours	2	Yes	No	Yes	0	Yes	Yes	Yes	Yes	Yes	No	Yes	Yes	Yes	Yes	Yes	No	No	No	No	Yes	Yes	Yes	No		Yes	Yes	Yes	Your age	Unsure	Yes	Yes	No	Yes	No
Male	Single	Up to Secondary	Employed	Employed	No Religion	0	<2,548 USD	Private/Both	45-54	N/A	N/A	Yes	Other solid tumours	Other solid tumours	2	Yes	No	Yes	0	No	No	Yes	Yes	Yes	Yes	Yes	Yes	No	No	Yes	No	No	No	No	Yes	Yes	Yes	No	Internet searches	No	No	No	Cost	No	No	No	No	Yes	Yes
Female	Married/Co-habitating	Up to Secondary	Employed	Employed	No Religion	1	2,548-5,095 USD	Public	35-44	35-44	<45	Yes	Breast	Other solid tumours	2	Yes	No	Yes	1	No	No	Yes	Yes	Yes	Yes	Yes	Yes	Yes	Yes	Yes	No	No	No	No	No	No	No	No		No	No	No		Unsure	Yes	Yes	Yes	Yes	Yes
Female	Married/Co-habitating	Post-Secondary/Tertiary	Employed	Employed	Protestant	0	2,548-5,095 USD	Private/Both	35-44	N/A	N/A	Yes	Breast	Other solid tumours	0-1	Yes	No	Yes	0	No	No	Yes	Yes	Yes	Yes	Yes	Yes	Yes	Yes	Yes	Yes	No	Yes	Yes	Yes	Yes	Yes	Yes	Internet searches	No	No	Yes	Cost	Yes	Yes	Yes	Yes	Yes	Yes
Female	Single	Post-Secondary/Tertiary	Employed	Employed	No Religion	0	2,548-5,095 USD	Private/Both	18-34	N/A	N/A	Yes	Breast	Other solid tumours	0-1	Yes	No	No	0	Yes	No	No	Yes	Yes	Yes	Yes	Yes	Yes	No	Yes	No	No	No	No	Yes	Yes	Yes	No	Media/news/newspapers/magazines	Yes	Yes	Yes	Desire to have children	Unsure	No	No	No	Yes	No
Female	Married/Co-habitating	Up to Secondary	Employed	Employed	No Religion	>=2	>=5,096 USD	Private/Both	45-54	>=55	>=45	Yes	Other solid tumours	Other solid tumours	2	No	Yes	Yes	0	Yes	No	No	Yes	Yes	Yes	Yes	Yes	Yes	Yes	Yes	No	No	No	No	Yes	Yes	Yes	No	Media/news/newspapers/magazines	Yes	Yes	No	Desire to have children	Unsure	No	No	No	Yes	Yes
Female	Single	Up to Secondary	Employed	Employed	Catholic	0	2,548-5,095 USD	Private/Both	35-44	N/A	N/A	Yes	Breast	Other solid tumours	2	Yes	Yes	Yes	0	No	No	No	Yes	Yes	Yes	Yes	Yes	Yes	Yes	Yes	Yes	No	No	No	Yes	Yes	No	No	Doctors/nurses	Yes	Yes	Yes	Your age	No	No	No	No	Yes	No
Female	Married/Co-habitating	Up to Secondary	Unemployed	Housewife	Protestant	0	2,548-5,095 USD	Public	45-54	45-54	>=45	Yes	Breast	Other solid tumours	2	Yes	Yes	Yes	0	No	No	No	Yes	No	No	No	No	No	No	No	No	No	Yes	No	Yes	Yes	Yes	No	Doctors/nurses	No	No	No	Cost	No	No	No	No	Yes	Yes
Female	Married/Co-habitating	Post-Secondary/Tertiary	Unemployed	Housewife	No Religion	0	2,548-5,095 USD	Private/Both	35-44	35-44	<45	Yes	Breast	Other solid tumours	3	Yes	Yes	Yes	1	Yes	Yes	No	Yes	Yes	Yes	Yes	Yes	Yes	Yes	Yes	No	No	No	No	Yes	Yes	Yes	Yes	Media/news/newspapers/magazines	Yes	Yes	Yes	Type of cancer	Unsure	No	Yes	No	Yes	Yes
Female	Single	Post-Secondary/Tertiary	Unemployed	Unemployed/Student	No Religion	0	<2,548 USD	Private/Both	35-44	N/A	N/A	Yes	Breast	Other solid tumours	3	Yes	Yes	Yes	1	Yes	Yes	Yes	Yes	Yes	Yes	Yes	Yes	Yes	Yes	Yes	No	No	No	No	Yes	Yes	Yes	Yes	Media/news/newspapers/magazines	Yes	Yes	Yes	Desire to have children	Unsure	Unsure	Yes	No	Yes	Yes
Female	Married/Co-habitating	Post-Secondary/Tertiary	Unemployed	Housewife	Catholic	0	2,548-5,095 USD	None	35-44	35-44	<45	Yes	Breast	Other solid tumours	2	Yes	Yes	Yes	1	No	No	No	Yes	No	No	No	No	Yes	Yes	No	No	No	No	No	Yes	Yes	Yes	No	Media/news/newspapers/magazines	Yes	Yes	Yes	Desire to have children	Unsure	No	No	No	Yes	Yes
Female	Married/Co-habitating	Post-Secondary/Tertiary	Unemployed	Unemployed/Student	No Religion	0	2,548-5,095 USD	Private/Both	35-44	45-54	>=45	Yes	Other solid tumours	Other solid tumours	4	Yes	No	Yes	1	Yes	Yes	Yes	Yes	Yes	No	Yes	Yes	Yes	Yes	Yes	No	No	No	No	Yes	Yes	Yes	No	Media/news/newspapers/magazines	Yes	Yes	Yes	Desire to have children	Unsure	No	No	No	Yes	No
Female	Single	Post-Secondary/Tertiary	Unemployed	Unemployed/Student	No Religion	0	<2,548 USD	Private/Both	18-34	N/A	N/A	Yes	Other solid tumours	Other solid tumours	4	Yes	Yes	No	1	Yes	Yes	Yes	Yes	Yes	Yes	Yes	Yes	Yes	No	Yes	No	No	No	No	Yes	Yes	No	No	Media/news/newspapers/magazines	Yes	Yes	Yes	Desire to have children	Yes	No	No	No	Yes	No
Female	Married/Co-habitating	Up to Secondary	Employed	Employed	Catholic	>=2	2,548-5,095 USD	None	35-44	35-44	<45	Yes	Breast	Other solid tumours	0-1	Yes	Yes	Yes	0	Yes	Yes	No	Yes	Yes	Yes	Yes	Yes	Yes	Yes	Yes	Yes	No	No	No	No	No	No	No	Doctors/nurses	Yes	Yes	Yes	Your age	Yes	Yes	Yes	Yes	Yes	Yes
Female	Married/Co-habitating	Up to Secondary	Unemployed	Retired	Protestant	0	2,548-5,095 USD	None	45-54	45-54	>=45	Yes	Breast	Other solid tumours	0-1	Yes	No	Yes	0	Yes	Yes	Yes	Yes	Yes	Yes	Yes	Yes	Yes	Yes	Yes	No	No	No	No	Yes	Yes	No	No	Friends/relatives	Yes	Yes	No	Cost	Unsure	Unsure	Yes	No	Yes	Yes
Female	Married/Co-habitating	Post-Secondary/Tertiary	Unemployed	Retired	No Religion		>=5,096 USD	Public	45-54	>=55	>=45	Yes	Breast	Other solid tumours	0-1	Yes	No	No	0	No	No	No	Yes	Yes	Yes	Yes	Yes	Yes	Yes	Yes	No	No	Yes	No	Yes	Yes	Yes	No	Media/news/newspapers/magazines	Yes	Yes	No	Desire to have children	No	No	No	No	Yes	Yes
Female	Married/Co-habitating	Post-Secondary/Tertiary	Employed	Employed	Buddhism		>=5,096 USD	None	45-54	45-54	>=45	Yes	Breast	Other solid tumours	0-1	Yes	Yes	No	0	Yes	No	No	Yes	Yes	Yes	Yes	Yes	Yes	Yes	Yes	Yes	No	Yes	No	Yes	Yes	Yes	No	Media/news/newspapers/magazines	Yes	Yes	Yes	Desire to have children	Unsure	Yes	No	No	Yes	Yes
Female	Married/Co-habitating	Up to Secondary	Employed	Employed	Protestant	1	<2,548 USD	Private/Both	45-54	45-54	>=45	Yes	Breast	Other solid tumours	2	Yes	Yes	No	0	Yes	No	No	Yes	Yes	No	Yes	Yes	Yes	Yes	Yes	Yes	No	Yes	No	Yes	Yes	Yes	No	Media/news/newspapers/magazines	Yes	Yes	Yes	Desire to have children	Unsure	Yes	No	No	Yes	Yes
Female	Married/Co-habitating	Up to Secondary	Employed	Employed	No Religion		<2,548 USD	Public	35-44	35-44	<45	Yes	Breast	Other solid tumours	0-1	Yes	Yes	No	0	Yes	Yes	No	Yes	Yes	Yes	Yes	Yes	Yes	Yes	Yes	No	No	Yes	Yes	Yes	Yes	Yes	No	Media/news/newspapers/magazines	Yes	Yes	No	Desire to have children	Unsure	Unsure	No	No	Yes	Yes
Female	Married/Co-habitating	Up to Secondary	Unemployed	Housewife	No Religion	1	2,548-5,095 USD	None	35-44	45-54	>=45	Yes	Breast	Other solid tumours	2	Yes	No	No	0	Yes	Yes	No	Yes	Yes	Yes	Yes	Yes	Yes	Yes	Yes	No	No	Yes	Yes	Yes	Yes	Yes	Yes	Media/news/newspapers/magazines	Yes	Yes	No	Desire to have children	Yes	Yes	No	No	Yes	Yes
Female	Single	Up to Secondary	Unemployed	Unemployed/Student	No Religion	0		None	35-44	N/A	N/A	Yes	Breast	Other solid tumours	2	Yes	Yes	Yes	1	Yes	No	No	Yes	Yes	Yes	Yes	Yes	Yes	Yes	Yes	Yes	No	No	No	Yes	Yes	Yes	No	Media/news/newspapers/magazines	Yes	Yes	Yes	Desire to have children	Unsure	Yes	No	No	Yes	Yes
Female	Single	Up to Secondary	Employed	Employed	No Religion	0	2,548-5,095 USD	None	45-54	N/A	N/A	Yes	Breast	Other solid tumours	0-1	Yes	Yes	No	0	Yes	Yes	No	Yes	Yes	Yes	Yes	Yes	Yes	Yes	Yes	No	No	No	Yes	Yes	Yes	Yes	No	Media/news/newspapers/magazines	Yes	Yes	No	Desire to have children	Unsure	Yes	No	No	Yes	Yes
Female	Married/Co-habitating	Up to Secondary	Employed	Employed	No Religion	1	>=5,096 USD	Public	45-54	>=55	>=45	Yes	Breast	Other solid tumours	0-1	Yes	Yes	No	0	Yes	No	No	Yes	Yes	Yes	Yes	Yes	Yes	Yes	Yes	No	No	Yes	No	Yes	Yes	Yes	No	Media/news/newspapers/magazines	Yes	Yes	No	Desire to have children	No	Yes	No	No	Yes	No
Female	Married/Co-habitating	Up to Secondary	Employed	Employed	Buddhism	1	2,548-5,095 USD	Public	35-44	35-44	<45	Yes	Breast	Other solid tumours	0-1	Yes	Yes	No	0	No	No	Yes	Yes	Yes	Yes	Yes	Yes	Yes	Yes	Yes	No	No	Yes	No	Yes	Yes	Yes	No	Media/news/newspapers/magazines	No	No	Yes	Desire to have children	Yes	Yes	Yes	Yes	Yes	No
Female	Married/Co-habitating	Up to Secondary	Unemployed	Housewife	No Religion	>=2	2,548-5,095 USD	None	35-44	45-54	>=45	Yes	Breast	Other solid tumours	2	Yes	Yes	Yes	0	Yes	No	No	Yes	Yes	Yes	Yes	Yes	Yes	Yes	Yes	No	No	No	No	Yes	Yes	Yes	No	Friends/relatives	Yes	Yes	Yes	Desire to have children	Unsure	Yes	No	No	No	No
Female	Married/Co-habitating	Up to Secondary	Unemployed	Housewife	Buddhism	>=2	>=5,096 USD	None	45-54	45-54	>=45	Yes	Breast	Other solid tumours	2	Yes	No	Yes	0	Yes	No	No	Yes	Yes	No	Yes	Yes	Yes	Yes	Yes	No	No	No	No	Yes	Yes	No	No	Media/news/newspapers/magazines	Yes	No	No	Desire to have children	Yes	Yes	Yes	No	Yes	No
Female	Single	Up to Secondary	Employed	Employed	Protestant	0	2,548-5,095 USD	Private/Both	18-34	N/A	N/A	Yes	Breast	Other solid tumours	0-1	Yes	No	No	0	Yes	Yes	No	Yes	Yes	Yes	Yes	Yes	Yes	Yes	Yes	Yes	No	No	No	No	Yes	No	No	Doctors/nurses	Yes	Yes	Yes	Cost	Unsure	Unsure	No	No	Yes	Yes
Female	Married/Co-habitating	Up to Secondary	Unemployed	Housewife	Catholic	>=2	2,548-5,095 USD	Private/Both	45-54	45-54	>=45	Yes	Breast	Other solid tumours	2	No	Yes	Yes	0	Yes	Yes	Yes	No	No	No	No	Yes	No	Yes	Yes	Yes	No	No	No	Yes	Yes	Yes	Yes	Friends/relatives	Yes	Yes	Yes	Desire to have children	Yes	Yes	No	No	No	No
Female	Married/Co-habitating	Post-Secondary/Tertiary	Employed	Employed	No Religion	0	<2,548 USD	None	45-54	45-54	>=45	Yes	Breast	Other solid tumours	2	Yes	Yes	Yes	0	Yes	No	No	Yes	Yes	Yes	Yes	Yes	Yes	Yes	Yes	No	No	Yes	No	Yes	Yes	No	No	Friends/relatives	No	No	Yes	Type of cancer	Yes	Unsure	Yes	No	Yes	No
Female	Married/Co-habitating	Post-Secondary/Tertiary			Protestant	1	2,548-5,095 USD	None	35-44	35-44	<45	Yes	Breast	Other solid tumours	0-1	Yes	No	No	0	No	No	No	No	No	No	No	No	No	No	No	No	No	No	No	Yes	Yes	Yes	No	Friends/relatives	No	No	No	Type of cancer	No	No	No	No	Yes	Yes
Female	Married/Co-habitating	Post-Secondary/Tertiary	Employed	Employed	No Religion	1	<2,548 USD	Private/Both	35-44	35-44	<45	Yes	Breast	Other solid tumours	2	Yes	No	No	0	Yes	Yes	No	Yes	No	No	Yes	Yes	Yes	Yes	Yes	No	No	No	No	Yes	Yes	No	No	Media/news/newspapers/magazines	Yes	Yes	Yes	Your age	Yes	Yes	Yes	Yes	Yes	No
Female	Married/Co-habitating	Up to Secondary	Unemployed	Housewife	Buddhism	0	>=5,096 USD	None	35-44	35-44	<45	Yes	Breast	Other solid tumours	0-1	Yes	Yes	No	0	No	No	No	Yes	Yes	Yes	Yes	No	Yes	Yes	Yes	No	No	Yes	No	Yes	Yes	No	Yes	Media/news/newspapers/magazines	No	No	No	Time available before start of cancer treatment	Yes	Yes	Yes	Yes	Yes	Yes
Female	Married/Co-habitating	Up to Secondary	Unemployed	Housewife	No Religion	>=2	>=5,096 USD	None	45-54	45-54	>=45	Yes	Breast	Other solid tumours	0-1	Yes	Yes	No	0	No	No	No	Yes	No	No	No	Yes	Yes	Yes	Yes	No	No	No	No	Yes	Yes	Yes	No	Media/news/newspapers/magazines	Yes	Yes	Yes	Your age	Yes	Yes	Yes	No	Yes	Yes
Female	Single	Post-Secondary/Tertiary	Unemployed	Unemployed/Student	No Religion	0	<2,548 USD	None	18-34	N/A	N/A	Yes	Breast	Other solid tumours	2	Yes	No	Yes	0	Yes	Yes	Yes	Yes	Yes	Yes	Yes	Yes	Yes	Yes	Yes	No	No	No	No	No	Yes	No	No	Doctors/nurses	Yes	Yes	Yes	Desire to have children	Yes	Yes	Yes	Yes	Yes	Yes
Female	Single	Up to Secondary	Unemployed	Retired	Buddhism	0	2,548-5,095 USD	None	45-54	N/A	N/A	Yes	Breast	Other solid tumours	0-1	Yes	No	Yes	0	No	Yes	No	Yes	No	No	Yes	Yes	Yes	No	Yes	No	No	No	No	Yes	Yes	No	No	Friends/relatives	Yes	Yes	No	Desire to have children	No	No	No	No	Yes	Yes
Male	Single	Post-Secondary/Tertiary	Employed	Employed	No Religion	0	>=5,096 USD	Private/Both	35-44	N/A	N/A	Yes	Other solid tumours	Other solid tumours	2	Yes	No	Yes	0	Yes	Yes	No	No	No	No	No	Yes	No	Yes	No	No	No	No	No	No	No	No	No	Friends/relatives	Yes	Yes	No	Desire to have children	Unsure	Unsure	Yes	No	Yes	Yes
Female	Single	Post-Secondary/Tertiary	Employed	Employed	No Religion	0	2,548-5,095 USD	Private/Both	35-44	N/A	N/A	Yes	Breast	Other solid tumours	0-1	Yes	No	No	0	Yes	Yes	Yes	Yes	Yes	Yes	Yes	Yes	Yes	Yes	Yes	No	No	No	No	Yes	Yes	Yes	No	Media/news/newspapers/magazines	Yes	Yes	Yes	Desire to have children	Unsure	Yes	No	No	Yes	No
Female	Single	Up to Secondary	Employed	Employed	No Religion	0	<2,548 USD	None	35-44	N/A	N/A	Yes	Breast	Other solid tumours	No information/unsure	Yes	No	Yes	0	No	No	No	No	No	No	No	No	No	No	No	No	No	No	No	No	No	No	No	Friends/relatives	No	No	No	Type of cancer			No	No	No	No
Female	Married/Co-habitating	Post-Secondary/Tertiary	Unemployed	Housewife	Buddhism	>=2	>=5,096 USD	None	45-54	45-54	>=45	Yes	Breast	Other solid tumours	2	Yes	No	Yes	0	Yes	Yes	No	Yes	Yes	No	Yes	Yes	Yes	No	Yes	No	No	No	No	Yes	Yes	No	No	Media/news/newspapers/magazines	Yes	Yes	Yes	Desire to have children	Yes	Yes	Yes	No	Yes	No
Female	Married/Co-habitating	Up to Secondary	Unemployed	Unemployed/Student	No Religion	>=2	2,548-5,095 USD	None	45-54	N/A	N/A	Yes	Breast	Other solid tumours	2	Yes	No	Yes	1	Yes	Yes	Yes	Yes	Yes	Yes	Yes	Yes	Yes	Yes	Yes	No	No	No	No	Yes	Yes	Yes	No	Friends/relatives	Yes	Yes	Yes	Marital status	No	Yes	No	No	Yes	Yes
Female	Married/Co-habitating	Post-Secondary/Tertiary	Employed	Employed	No Religion	0	2,548-5,095 USD	Private/Both	35-44	35-44	<45	Yes	Reproductive	Reproductive	No information/unsure	No	No	No	0	No	Yes	No	No	Yes	No	No	No	No	No	Yes	Yes	No	No	No	Yes	Yes	Yes	No		Yes	Yes	Yes		Unsure	Unsure	No	No	No	No
[truncated: 15 more columns]
